# Supplementary material for: 5-(3-Chloro­phen­yl)-2-phenyl-3,4-dihydro-2H-pyrrole
Source: Acta Crystallogr Sect E Struct Rep Online. 2010 Oct 9;66(Pt 11):o2782. doi: 10.1107/S160053681003847X (PMC3009276; doi:10.1107/S160053681003847X)
Supplement: Supplementary file 1 [file e-66-o2782-sup1.cif]

##############################################################################
###                                                                        ###
###        Electronic paper (Acta Crystallographica Section E)             ###
###                                                                        ###
##############################################################################
#                                                                            #
# This CIF contains the data in a paper accepted for publication in Acta     #
# Crystallographica Section E. It conforms to the requirements of Notes      #
# for Authors for Section E, and has been peer reviewed under the auspices   #
# of the IUCr Commission on Journals.                                        #
#                                                                            #
# Full details of the Crystallographic Information File format               #
# are given in the paper "The Crystallographic Information File (CIF):       #
# a New Standard Archive File for Crystallography" by S. R. Hall, F. H.      #
# Allen and I. D. Brown [Acta Cryst. (1991), A47, 655-685].                  #
#                                                                            #
# The current version of the core CIF dictionary is obtainable from          #
# ftp://ftp.iucr.org/pub/cif_core.dic. The current version number is 2.4.    #
#                                                                            #
# Software is freely available for graphical display of the structure(s) in  #
# this CIF.  For information consult the CIF home page http://www.iucr.org/  #
# cif/home.html                                                              #
#                                                                            #
# This file may be used for bona fide research purposes within the           #
# scientific community so long as proper attribution is given to the journal # 
# article from which it was obtained.                                        #
#                                                                            #
##############################################################################
                                             
data_I
_audit_creation_method     SHELXL-97
_chemical_name_systematic
;
5-(3-Chlorophenyl)-2-phenyl-3,4-dihydro-2<i>H</i>-pyrrole
;
_chemical_name_common     ?
_chemical_formula_moiety     'C16 H14 Cl N'
_chemical_formula_sum     'C16 H14 Cl N'
_chemical_formula_iupac     'C16 H14 Cl N'
_chemical_formula_weight     255.73
_chemical_melting_point     ?
_symmetry_cell_setting     monoclinic
_symmetry_space_group_name_H-M     'P 21/c'
_symmetry_space_group_name_Hall     '-P 2ybc'
loop_
    _symmetry_equiv_pos_as_xyz
    'x, y, z'
    '-x, y+1/2, -z+1/2'
    '-x, -y, -z'
    'x, -y-1/2, z-1/2'
_cell_length_a     18.2543(18)
_cell_length_b     5.6398(5)
_cell_length_c     13.0095(13)
_cell_angle_alpha     90.00
_cell_angle_beta     97.129(2)
_cell_angle_gamma     90.00
_cell_volume     1329.0(2)
_cell_formula_units_Z     4
_cell_measurement_reflns_used     2445
_cell_measurement_theta_min     3.16
_cell_measurement_theta_max     24.99
_cell_measurement_temperature     296(2)
_exptl_crystal_description     block
_exptl_crystal_colour     colourless
_exptl_crystal_size_max     0.38
_exptl_crystal_size_mid     0.32
_exptl_crystal_size_min     0.20
_exptl_crystal_density_diffrn     1.278
_exptl_crystal_density_meas     ?
_exptl_crystal_density_method     'not measured'
_exptl_crystal_F_000     536
_exptl_absorpt_coefficient_mu     0.268
_exptl_absorpt_correction_type     multi-scan
_exptl_absorpt_process_details     '(SADABS; Bruker, 2001)'
_exptl_absorpt_correction_T_min     0.905
_exptl_absorpt_correction_T_max     0.948
_exptl_special_details
;
;
_diffrn_ambient_temperature     296(2)
_diffrn_radiation_type     MoK\a
_diffrn_radiation_wavelength     0.71073
_diffrn_radiation_source     'fine-focus sealed tube'
_diffrn_radiation_monochromator     graphite
_diffrn_measurement_device_type     'Bruker SMART CCD'
_diffrn_measurement_method     'phi and omega scans'
_diffrn_detector_area_resol_mean     ?
_diffrn_reflns_number     6409
_diffrn_reflns_av_R_equivalents     0.0170
_diffrn_reflns_av_sigmaI/netI     0.0186
_diffrn_reflns_theta_min     3.16
_diffrn_reflns_theta_max     25.03
_diffrn_reflns_theta_full     25.03
_diffrn_measured_fraction_theta_max     0.999
_diffrn_measured_fraction_theta_full     0.999
_diffrn_reflns_limit_h_min     -21
_diffrn_reflns_limit_h_max     21
_diffrn_reflns_limit_k_min     -6
_diffrn_reflns_limit_k_max     4
_diffrn_reflns_limit_l_min     -14
_diffrn_reflns_limit_l_max     15
_diffrn_standards_number     ?
_diffrn_standards_interval_count     ?
_diffrn_standards_interval_time     ?
_diffrn_standards_decay_%     ?
_refine_special_details
;
;
_reflns_number_total     2344
_reflns_number_gt     1856
_reflns_threshold_expression     I>2\s(I)
_refine_ls_structure_factor_coef     Fsqd
_refine_ls_matrix_type     full
_refine_ls_R_factor_all     0.0450
_refine_ls_R_factor_gt     0.0333
_refine_ls_wR_factor_gt     0.0840
_refine_ls_wR_factor_ref     0.0913
_refine_ls_goodness_of_fit_ref     1.061
_refine_ls_restrained_S_all     1.061
_refine_ls_number_reflns     2344
_refine_ls_number_parameters     163
_refine_ls_number_restraints     0
_refine_ls_hydrogen_treatment     constr
_refine_ls_weighting_scheme     calc
_refine_ls_weighting_details
         'calc w=1/[\s^2^(Fo^2^)+(0.0407P)^2^+0.2390P] where P=(Fo^2^+2Fc^2^)/3'
_atom_sites_solution_hydrogens     geom
_atom_sites_solution_primary     direct
_atom_sites_solution_secondary     difmap
_refine_ls_shift/su_max     0.000
_refine_ls_shift/su_mean     0.000
_refine_diff_density_max     0.132
_refine_diff_density_min     -0.180
_refine_ls_extinction_method     none
_refine_ls_extinction_coef     ?
loop_
    _atom_type_symbol
    _atom_type_description
    _atom_type_scat_dispersion_real
    _atom_type_scat_dispersion_imag
    _atom_type_scat_source
    'C' 'C' 0.0033 0.0016
                         'International Tables Vol C Tables 4.2.6.8 and 6.1.1.4'
    'H' 'H' 0.0000 0.0000
                         'International Tables Vol C Tables 4.2.6.8 and 6.1.1.4'
    'N' 'N' 0.0061 0.0033
                         'International Tables Vol C Tables 4.2.6.8 and 6.1.1.4'
    'Cl' 'Cl' 0.1484 0.1585
                         'International Tables Vol C Tables 4.2.6.8 and 6.1.1.4'
_computing_data_collection     'SMART (Bruker, 2001)'
_computing_cell_refinement     'SAINT (Bruker, 2001)'
_computing_data_reduction     'SAINT (Bruker, 2001)'
_computing_structure_solution     'SHELXS97 (Sheldrick, 2008)'
_computing_structure_refinement     'SHELXL97 (Sheldrick, 2008)'
_computing_molecular_graphics     'SHELXTL (Sheldrick, 2008)'
_computing_publication_material     'SHELXTL (Sheldrick, 2008)'
loop_
    _atom_site_type_symbol
    _atom_site_label
    _atom_site_fract_x
    _atom_site_fract_y
    _atom_site_fract_z
    _atom_site_U_iso_or_equiv
    _atom_site_adp_type
    _atom_site_calc_flag
    _atom_site_refinement_flags
    _atom_site_occupancy
    _atom_site_disorder_assembly
    _atom_site_disorder_group
    Cl Cl1 0.46600(3) -0.37904(9) 0.67127(4) 0.07239(19) Uani d . 1 . .
    N N1 0.26607(7) 0.2985(3) 0.70282(10) 0.0606(4) Uani d . 1 . .
    C C1 0.36885(8) -0.0215(3) 0.63059(11) 0.0477(4) Uani d . 1 . .
    H H1 0.3644 -0.0242 0.7010 0.057 Uiso calc R 1 . .
    C C2 0.41540(8) -0.1765(3) 0.59008(12) 0.0514(4) Uani d . 1 . .
    C C3 0.42310(9) -0.1765(4) 0.48568(13) 0.0625(5) Uani d . 1 . .
    H H3 0.4547 -0.2834 0.4591 0.075 Uiso calc R 1 . .
    C C4 0.38333(9) -0.0163(4) 0.42214(13) 0.0669(5) Uani d . 1 . .
    H H4 0.3883 -0.0140 0.3518 0.080 Uiso calc R 1 . .
    C C5 0.33616(9) 0.1414(3) 0.46108(12) 0.0573(4) Uani d . 1 . .
    H H5 0.3096 0.2492 0.4170 0.069 Uiso calc R 1 . .
    C C6 0.32813(8) 0.1401(3) 0.56578(11) 0.0462(4) Uani d . 1 . .
    C C7 0.27682(8) 0.3056(3) 0.60801(11) 0.0480(4) Uani d . 1 . .
    C C8 0.23478(9) 0.4944(3) 0.54365(13) 0.0548(4) Uani d . 1 . .
    H H8A 0.2677 0.6161 0.5233 0.066 Uiso calc R 1 . .
    H H8B 0.2070 0.4274 0.4820 0.066 Uiso calc R 1 . .
    C C9 0.18419(12) 0.5915(4) 0.61625(14) 0.0760(6) Uani d . 1 . .
    H H9A 0.1337 0.5408 0.5957 0.091 Uiso calc R 1 . .
    H H9B 0.1857 0.7635 0.6174 0.091 Uiso calc R 1 . .
    C C10 0.21413(9) 0.4885(3) 0.72331(13) 0.0589(4) Uani d . 1 . .
    H H10 0.2420 0.6131 0.7636 0.071 Uiso calc R 1 . .
    C C11 0.15575(8) 0.3978(3) 0.78499(12) 0.0505(4) Uani d . 1 . .
    C C12 0.13832(10) 0.5176(3) 0.87106(13) 0.0601(5) Uani d . 1 . .
    H H12 0.1635 0.6565 0.8916 0.072 Uiso calc R 1 . .
    C C13 0.08427(11) 0.4353(4) 0.92721(16) 0.0761(6) Uani d . 1 . .
    H H13 0.0735 0.5184 0.9852 0.091 Uiso calc R 1 . .
    C C14 0.04680(11) 0.2338(4) 0.89818(18) 0.0795(6) Uani d . 1 . .
    H H14 0.0102 0.1793 0.9360 0.095 Uiso calc R 1 . .
    C C15 0.06289(12) 0.1112(4) 0.8137(2) 0.0839(6) Uani d . 1 . .
    H H15 0.0373 -0.0272 0.7937 0.101 Uiso calc R 1 . .
    C C16 0.11725(11) 0.1926(4) 0.75748(16) 0.0719(5) Uani d . 1 . .
    H H16 0.1281 0.1073 0.7001 0.086 Uiso calc R 1 . .
loop_
    _atom_site_aniso_label
    _atom_site_aniso_U_11
    _atom_site_aniso_U_22
    _atom_site_aniso_U_33
    _atom_site_aniso_U_12
    _atom_site_aniso_U_13
    _atom_site_aniso_U_23
    Cl1 0.0734(3) 0.0730(3) 0.0733(3) 0.0237(2) 0.0194(2) 0.0061(2)
    N1 0.0599(8) 0.0775(10) 0.0437(8) 0.0241(8) 0.0038(6) -0.0048(7)
    C1 0.0469(8) 0.0571(10) 0.0401(8) -0.0006(7) 0.0087(6) -0.0050(7)
    C2 0.0442(8) 0.0575(10) 0.0536(9) -0.0003(7) 0.0105(7) -0.0047(8)
    C3 0.0532(9) 0.0790(13) 0.0581(10) 0.0053(9) 0.0177(8) -0.0161(10)
    C4 0.0605(10) 0.1011(15) 0.0413(9) 0.0014(10) 0.0155(8) -0.0081(10)
    C5 0.0534(9) 0.0760(12) 0.0425(9) 0.0009(9) 0.0064(7) 0.0010(8)
    C6 0.0426(8) 0.0557(10) 0.0402(8) -0.0028(7) 0.0046(6) -0.0057(7)
    C7 0.0467(8) 0.0550(10) 0.0415(8) 0.0014(7) 0.0019(6) -0.0047(7)
    C8 0.0580(9) 0.0512(10) 0.0542(9) -0.0003(8) 0.0031(8) 0.0030(8)
    C9 0.0848(13) 0.0769(14) 0.0667(12) 0.0310(11) 0.0118(10) 0.0077(10)
    C10 0.0606(10) 0.0617(11) 0.0543(10) 0.0154(9) 0.0061(8) -0.0110(9)
    C11 0.0526(9) 0.0463(9) 0.0503(9) 0.0123(7) -0.0026(7) -0.0103(7)
    C12 0.0645(10) 0.0562(11) 0.0597(10) 0.0026(9) 0.0080(8) -0.0168(9)
    C13 0.0760(13) 0.0863(15) 0.0690(12) 0.0065(11) 0.0213(10) -0.0087(11)
    C14 0.0666(12) 0.0777(15) 0.0946(16) 0.0033(11) 0.0111(11) 0.0177(13)
    C15 0.0753(13) 0.0512(12) 0.1202(19) -0.0043(10) -0.0082(13) -0.0044(12)
    C16 0.0749(12) 0.0584(12) 0.0803(13) 0.0084(10) 0.0011(10) -0.0247(10)
_geom_special_details
;
All e.s.d.'s (except the e.s.d. in the dihedral angle between two l.s. planes)
are estimated using the full covariance matrix. The cell e.s.d.'s are taken
into account individually in the estimation of e.s.d.'s in distances, angles
and torsion angles; correlations between e.s.d.'s in cell parameters are only
used when they are defined by crystal symmetry. An approximate (isotropic)
treatment of cell e.s.d.'s is used for estimating e.s.d.'s involving l.s.
planes.
;
loop_
    _geom_bond_atom_site_label_1
    _geom_bond_atom_site_label_2
    _geom_bond_site_symmetry_2
    _geom_bond_distance
    _geom_bond_publ_flag
    Cl1 C2 . 1.7410(17) ?
    N1 C7 . 1.2733(19) ?
    N1 C10 . 1.477(2) ?
    C1 C2 . 1.369(2) ?
    C1 C6 . 1.392(2) ?
    C1 H1 . 0.9300 ?
    C2 C3 . 1.383(2) ?
    C3 C4 . 1.370(3) ?
    C3 H3 . 0.9300 ?
    C4 C5 . 1.377(2) ?
    C4 H4 . 0.9300 ?
    C5 C6 . 1.388(2) ?
    C5 H5 . 0.9300 ?
    C6 C7 . 1.476(2) ?
    C7 C8 . 1.505(2) ?
    C8 C9 . 1.504(2) ?
    C8 H8A . 0.9700 ?
    C8 H8B . 0.9700 ?
    C9 C10 . 1.545(2) ?
    C9 H9A . 0.9700 ?
    C9 H9B . 0.9700 ?
    C10 C11 . 1.501(2) ?
    C10 H10 . 0.9800 ?
    C11 C16 . 1.378(2) ?
    C11 C12 . 1.378(2) ?
    C12 C13 . 1.379(3) ?
    C12 H12 . 0.9300 ?
    C13 C14 . 1.356(3) ?
    C13 H13 . 0.9300 ?
    C14 C15 . 1.361(3) ?
    C14 H14 . 0.9300 ?
    C15 C16 . 1.382(3) ?
    C15 H15 . 0.9300 ?
    C16 H16 . 0.9300 ?
loop_
    _geom_angle_atom_site_label_1
    _geom_angle_atom_site_label_2
    _geom_angle_atom_site_label_3
    _geom_angle_site_symmetry_1
    _geom_angle_site_symmetry_3
    _geom_angle
    _geom_angle_publ_flag
    C7 N1 C10 . . 109.37(14) ?
    C2 C1 C6 . . 119.66(14) ?
    C2 C1 H1 . . 120.2 ?
    C6 C1 H1 . . 120.2 ?
    C1 C2 C3 . . 121.45(16) ?
    C1 C2 Cl1 . . 119.55(12) ?
    C3 C2 Cl1 . . 119.01(13) ?
    C4 C3 C2 . . 118.80(16) ?
    C4 C3 H3 . . 120.6 ?
    C2 C3 H3 . . 120.6 ?
    C3 C4 C5 . . 120.82(15) ?
    C3 C4 H4 . . 119.6 ?
    C5 C4 H4 . . 119.6 ?
    C4 C5 C6 . . 120.29(16) ?
    C4 C5 H5 . . 119.9 ?
    C6 C5 H5 . . 119.9 ?
    C5 C6 C1 . . 118.98(15) ?
    C5 C6 C7 . . 120.74(15) ?
    C1 C6 C7 . . 120.28(13) ?
    N1 C7 C6 . . 121.47(14) ?
    N1 C7 C8 . . 115.58(14) ?
    C6 C7 C8 . . 122.94(13) ?
    C9 C8 C7 . . 102.64(14) ?
    C9 C8 H8A . . 111.2 ?
    C7 C8 H8A . . 111.2 ?
    C9 C8 H8B . . 111.2 ?
    C7 C8 H8B . . 111.2 ?
    H8A C8 H8B . . 109.2 ?
    C8 C9 C10 . . 104.67(14) ?
    C8 C9 H9A . . 110.8 ?
    C10 C9 H9A . . 110.8 ?
    C8 C9 H9B . . 110.8 ?
    C10 C9 H9B . . 110.8 ?
    H9A C9 H9B . . 108.9 ?
    N1 C10 C11 . . 111.31(15) ?
    N1 C10 C9 . . 105.86(13) ?
    C11 C10 C9 . . 114.51(14) ?
    N1 C10 H10 . . 108.3 ?
    C11 C10 H10 . . 108.3 ?
    C9 C10 H10 . . 108.3 ?
    C16 C11 C12 . . 117.45(17) ?
    C16 C11 C10 . . 121.35(15) ?
    C12 C11 C10 . . 121.19(16) ?
    C11 C12 C13 . . 121.18(18) ?
    C11 C12 H12 . . 119.4 ?
    C13 C12 H12 . . 119.4 ?
    C14 C13 C12 . . 120.27(19) ?
    C14 C13 H13 . . 119.9 ?
    C12 C13 H13 . . 119.9 ?
    C13 C14 C15 . . 119.9(2) ?
    C13 C14 H14 . . 120.0 ?
    C15 C14 H14 . . 120.0 ?
    C14 C15 C16 . . 120.0(2) ?
    C14 C15 H15 . . 120.0 ?
    C16 C15 H15 . . 120.0 ?
    C11 C16 C15 . . 121.21(18) ?
    C11 C16 H16 . . 119.4 ?
    C15 C16 H16 . . 119.4 ?
loop_
    _geom_torsion_atom_site_label_1
    _geom_torsion_atom_site_label_2
    _geom_torsion_atom_site_label_3
    _geom_torsion_atom_site_label_4
    _geom_torsion_site_symmetry_1
    _geom_torsion_site_symmetry_2
    _geom_torsion_site_symmetry_3
    _geom_torsion_site_symmetry_4
    _geom_torsion
    _geom_torsion_publ_flag
    C6 C1 C2 C3 . . . . 0.0(2) ?
    C6 C1 C2 Cl1 . . . . -179.78(12) ?
    C1 C2 C3 C4 . . . . 0.4(3) ?
    Cl1 C2 C3 C4 . . . . -179.80(14) ?
    C2 C3 C4 C5 . . . . -0.4(3) ?
    C3 C4 C5 C6 . . . . -0.1(3) ?
    C4 C5 C6 C1 . . . . 0.5(2) ?
    C4 C5 C6 C7 . . . . -178.99(16) ?
    C2 C1 C6 C5 . . . . -0.5(2) ?
    C2 C1 C6 C7 . . . . 179.01(14) ?
    C10 N1 C7 C6 . . . . 178.25(14) ?
    C10 N1 C7 C8 . . . . -1.0(2) ?
    C5 C6 C7 N1 . . . . 176.41(16) ?
    C1 C6 C7 N1 . . . . -3.0(2) ?
    C5 C6 C7 C8 . . . . -4.4(2) ?
    C1 C6 C7 C8 . . . . 176.10(14) ?
    N1 C7 C8 C9 . . . . -7.8(2) ?
    C6 C7 C8 C9 . . . . 173.00(15) ?
    C7 C8 C9 C10 . . . . 12.4(2) ?
    C7 N1 C10 C11 . . . . 134.21(15) ?
    C7 N1 C10 C9 . . . . 9.2(2) ?
    C8 C9 C10 N1 . . . . -13.5(2) ?
    C8 C9 C10 C11 . . . . -136.50(16) ?
    N1 C10 C11 C16 . . . . -48.5(2) ?
    C9 C10 C11 C16 . . . . 71.5(2) ?
    N1 C10 C11 C12 . . . . 131.90(16) ?
    C9 C10 C11 C12 . . . . -108.09(19) ?
    C16 C11 C12 C13 . . . . -0.2(3) ?
    C10 C11 C12 C13 . . . . 179.46(17) ?
    C11 C12 C13 C14 . . . . -0.3(3) ?
    C12 C13 C14 C15 . . . . 0.4(3) ?
    C13 C14 C15 C16 . . . . -0.1(3) ?
    C12 C11 C16 C15 . . . . 0.5(3) ?
    C10 C11 C16 C15 . . . . -179.16(17) ?
    C14 C15 C16 C11 . . . . -0.3(3) ?
data_global
_journal_date_recd_electronic     2010-09-25
_journal_date_accepted     2010-09-26
_journal_name_full     'Acta Crystallographica, Section E'
_journal_year     2010
_journal_volume     66
_journal_issue     11
_journal_page_first     o2782
_journal_page_last     o2782
_journal_paper_category     QO
_journal_coeditor_code     HB5651
_publ_contact_author_name     'Yang Guiqiu'
_publ_contact_author_address
;
Shenyang Universtity of Chemical Technology
Shenyang 110142
China
;
_publ_contact_author_email     yangguiqiu@gmail.com
_publ_contact_author_fax     '86 024 89383760'
_publ_contact_author_phone     '86 024 89383903'
_publ_section_title
;
5-(3-Chlorophenyl)-2-phenyl-3,4-dihydro-2<i>H</i>-pyrrole
;
loop_
    _publ_author_name
    _publ_author_address
    'Yang, Guiqiu'
;
Shenyang Universtity of Chemical Technology
Shenyang 110142
People's Republic of China
;
    'Su, Xiaoqing'
;
Shenyang Universtity of Chemical Technology
Shenyang 110142
People's Republic of China
;
    'Lv, Liang'
;
Agrochemicals Division
Shenyang Research Institute of Chemical Industry
Shenyang 110021
People's Republic of China
;
