# Supplementary material for: 5-(3-Chloro­phen­yl)-2-phenyl-3,4-dihydro-2H-pyrrole
Source: Acta Crystallogr Sect E Struct Rep Online. 2010 Oct 9;66(Pt 11):o2782. doi: 10.1107/S160053681003847X (PMC3009276; doi:10.1107/S160053681003847X)
Supplement: Supplementary file 2 [file e-66-o2782-Isup2.hkl]

# 
# h,k,l, Fc-squared, Fo-squared, sigma(Fo-squared) and status flag 
# 
data_I
_shelx_title ' 100612A in P2(1)/c' 
_shelx_refln_list_code          4 
_shelx_F_calc_maximum      159.07 
_exptl_crystal_F_000       536.00 
_reflns_d_resolution_high  0.8400 
 
loop_ 
 _symmetry_equiv_pos_as_xyz 
 'x, y, z' 
 '-x, y+1/2, -z+1/2' 
 '-x, -y, -z' 
 'x, -y-1/2, z-1/2' 
 
_cell_length_a    18.2543 
_cell_length_b     5.6398 
_cell_length_c    13.0095 
_cell_angle_alpha  90.000 
_cell_angle_beta   97.129 
_cell_angle_gamma  90.000 
 
_shelx_F_squared_multiplier     1.000 
 
loop_ 
 _refln_index_h 
 _refln_index_k 
 _refln_index_l 
 _refln_F_squared_calc 
 _refln_F_squared_meas 
 _refln_F_squared_sigma 
 _refln_observed_status 
   3   0   0     1101.81     1027.45     12.05 o 
   4   0   0      589.23      571.17      5.26 o 
   5   0   0       62.13       67.78      1.49 o 
   6   0   0      535.81      544.09      5.56 o 
   7   0   0       28.79       21.85      1.08 o 
   8   0   0       17.67       17.61      1.07 o 
   9   0   0       17.33       16.83      1.13 o 
  10   0   0     1129.29     1148.15     11.11 o 
  11   0   0       19.72       12.52      2.07 o 
  12   0   0       86.88       89.57      2.65 o 
  13   0   0       32.43       34.00      1.94 o 
  14   0   0       38.03       30.71      4.96 o 
  15   0   0      427.90      423.56     10.27 o 
  16   0   0      157.73      155.96      6.34 o 
  17   0   0        8.29       10.70      2.68 o 
  18   0   0        0.36       -1.37      1.90 o 
  19   0   0      110.62      115.61      6.46 o 
  20   0   0      133.62      145.16      7.38 o 
  21   0   0       39.39       47.19      5.47 o 
   1   1   0     3704.20     3727.77     23.87 o 
   2   1   0     3246.07     3181.97     29.77 o 
   3   1   0     1862.30     1875.97     10.60 o 
   4   1   0    17459.16    16654.67    158.95 o 
   5   1   0      481.43      486.70      3.63 o 
   6   1   0       45.00       32.34      0.90 o 
   7   1   0      220.42      215.77      2.59 o 
   8   1   0      304.42      309.27      3.01 o 
   9   1   0       29.19       33.68      1.32 o 
  10   1   0       40.96       30.90      1.22 o 
  11   1   0      277.90      276.19      3.15 o 
  12   1   0       69.84       65.63      1.60 o 
  13   1   0       52.69       46.15      1.48 o 
  14   1   0       53.37       49.11      1.97 o 
  15   1   0       34.82       40.03      1.97 o 
  16   1   0      110.20      107.64      2.96 o 
  17   1   0      117.52      120.78      4.23 o 
  18   1   0       38.26       39.12      3.60 o 
  19   1   0       91.03       89.92      3.09 o 
  20   1   0       14.54       14.30      1.78 o 
  21   1   0       16.12       15.91      2.66 o 
   0   2   0      564.52      551.73      5.46 o 
   1   2   0       90.21      103.63      1.21 o 
   2   2   0      277.43      294.16      3.36 o 
   3   2   0      616.71      607.26      5.42 o 
   4   2   0     1000.20      997.84      7.31 o 
   5   2   0     1016.40     1095.61      6.51 o 
   6   2   0       90.42       85.50      1.52 o 
   7   2   0     1343.85     1375.75     12.09 o 
   8   2   0      229.86      222.08      2.70 o 
   9   2   0       66.93       66.56      1.61 o 
  10   2   0        9.81        7.17      0.79 o 
  11   2   0       13.75       16.96      1.13 o 
  12   2   0      124.95      124.82      2.32 o 
  13   2   0      865.14      867.54      7.18 o 
  14   2   0       19.69       19.56      1.62 o 
  15   2   0       64.04       56.77      2.35 o 
  16   2   0       11.91       13.48      1.80 o 
  17   2   0       15.37       12.54      1.82 o 
  18   2   0        1.09        0.32      1.65 o 
  19   2   0       26.88       25.96      2.40 o 
  20   2   0        0.96        0.76      1.43 o 
   1   3   0       99.48       87.86      1.42 o 
   2   3   0      181.56      189.78      2.81 o 
   3   3   0        0.50        1.53      0.56 o 
   4   3   0      282.28      265.49      3.66 o 
   5   3   0      470.27      499.55      5.51 o 
   6   3   0      270.00      248.38      3.22 o 
   7   3   0       49.07       50.07      1.81 o 
   8   3   0        2.92        3.44      0.79 o 
   9   3   0      541.20      525.97      5.35 o 
  10   3   0      181.15      162.52      3.95 o 
  11   3   0      273.40      279.83      3.88 o 
  12   3   0       42.43       50.81      1.94 o 
  13   3   0       11.98       10.30      1.31 o 
  14   3   0        8.75        9.41      1.31 o 
  15   3   0      111.56      113.08      3.19 o 
  16   3   0        0.16       -0.06      0.97 o 
  17   3   0        2.25        2.22      1.49 o 
  18   3   0       11.78       11.09      3.29 o 
  19   3   0       13.26       14.00      2.15 o 
   0   4   0      123.61      122.07      5.33 o 
   1   4   0      288.48      294.85      5.80 o 
   2   4   0      415.38      393.42      6.82 o 
   3   4   0      106.98      101.17      2.44 o 
   4   4   0       20.65       21.17      1.81 o 
   5   4   0      269.73      265.70      4.21 o 
   6   4   0      247.93      239.33      3.86 o 
   7   4   0        9.59        9.12      1.11 o 
   8   4   0      388.89      393.80      4.84 o 
   9   4   0       19.00       19.22      1.41 o 
  10   4   0       22.73       20.35      1.56 o 
  11   4   0       49.27       54.71      2.06 o 
  12   4   0       33.55       22.70      1.76 o 
  13   4   0       10.80       10.73      1.96 o 
  14   4   0       61.05       60.44      2.61 o 
  15   4   0      124.97      123.92      6.17 o 
  16   4   0       52.11       51.12      2.64 o 
  17   4   0       14.34       15.40      1.81 o 
   1   5   0       13.08       10.31      2.41 o 
   2   5   0        3.32        2.97      2.80 o 
   3   5   0       10.11       15.01      2.25 o 
   4   5   0       98.60      101.78      8.48 o 
   5   5   0      253.60      254.44      6.32 o 
   6   5   0        3.71        3.74      1.31 o 
   7   5   0        2.80        2.72      1.25 o 
   8   5   0        8.23        7.65      1.59 o 
   9   5   0        0.22       -0.42      1.10 o 
  10   5   0       13.20       11.66      1.97 o 
  11   5   0       21.80       16.15      4.89 o 
  12   5   0        8.04        5.18      1.36 o 
  13   5   0       11.70       12.54      1.69 o 
  14   5   0        6.96        4.94      1.82 o 
   0   6   0       49.84       46.95      4.96 o 
   1   6   0       31.41       39.41      5.52 o 
   2   6   0       22.81       23.87      5.58 o 
   3   6   0        6.56        4.26      2.71 o 
   4   6   0        0.38       -2.82      2.86 o 
   5   6   0        0.51       -1.90      3.46 o 
   6   6   0        6.52        4.53      1.56 o 
   7   6   0        0.11       -0.05      1.29 o 
   8   6   0       41.57       45.48      2.78 o 
   9   6   0       11.23       10.62      2.10 o 
 -21   1   1       18.04       17.47      1.97 o 
 -20   1   1        6.60        6.96      1.75 o 
 -19   1   1       23.75       24.63      2.02 o 
 -18   1   1        5.46        7.37      1.87 o 
 -17   1   1        3.49        2.01      1.12 o 
 -16   1   1       39.79       37.41      3.18 o 
 -15   1   1       48.76       49.54      2.49 o 
 -14   1   1       18.69       19.68      1.49 o 
 -13   1   1       35.24       35.59      1.72 o 
 -12   1   1      528.68      519.94      4.78 o 
 -11   1   1      272.73      275.78      3.46 o 
 -10   1   1      362.54      339.02      3.39 o 
  -9   1   1      435.91      417.16      3.75 o 
  -8   1   1      341.66      306.14      2.97 o 
  -7   1   1      450.07      432.26      3.66 o 
  -6   1   1     1462.50     1481.58      9.00 o 
  -5   1   1      360.13      326.63      3.14 o 
  -4   1   1      693.75      688.60      4.64 o 
  -3   1   1     4998.02     4939.07     26.33 o 
  -2   1   1       56.83       59.80      1.00 o 
  -1   1   1     6668.07     6443.79     60.65 o 
   0   1   1      938.51      925.33      6.50 o 
   1   1   1     1994.21     1953.76     13.39 o 
   2   1   1     1690.13     1626.45     10.99 o 
   3   1   1     1095.43     1050.42      6.38 o 
   4   1   1    25303.46    23491.61    234.21 o 
   5   1   1      280.83      263.82      2.42 o 
   6   1   1      646.74      627.54      4.56 o 
   7   1   1      393.89      380.49      3.34 o 
   8   1   1       23.99       19.98      0.85 o 
   9   1   1      163.60      157.97      2.16 o 
  10   1   1       50.67       50.13      1.33 o 
  11   1   1        1.98        2.40      0.61 o 
  12   1   1        0.84        1.06      0.58 o 
  13   1   1        0.16       -0.57      0.55 o 
  14   1   1      103.78      101.50      2.17 o 
  15   1   1       29.86       29.06      2.29 o 
  16   1   1      139.71      150.42      3.37 o 
  17   1   1      330.68      324.30      7.06 o 
  18   1   1        0.01        0.43      1.06 o 
  19   1   1        2.26        1.55      1.20 o 
  20   1   1        3.36        3.25      1.29 o 
  21   1   1        0.88       -2.33      1.85 o 
 -20   2   1        0.15       -1.04      1.30 o 
 -19   2   1        0.26        3.88      3.83 o 
 -18   2   1       42.32       46.45      2.88 o 
 -17   2   1      259.59      245.53      5.65 o 
 -16   2   1       60.08       63.38      2.67 o 
 -15   2   1      259.02      267.92      4.56 o 
 -14   2   1      303.95      309.82      4.78 o 
 -13   2   1        7.85        5.21      1.19 o 
 -12   2   1      123.62      119.78      2.78 o 
 -11   2   1        7.01        9.93      1.39 o 
 -10   2   1        0.71        0.02      0.66 o 
  -9   2   1       34.31       39.98      1.19 o 
  -8   2   1      847.80      835.98      7.47 o 
  -7   2   1     2985.51     3133.86     25.75 o 
  -6   2   1      601.37      577.22      4.76 o 
  -5   2   1        0.80        0.41      0.37 o 
  -4   2   1       34.29       30.73      1.03 o 
  -3   2   1      765.82      743.47      5.16 o 
  -2   2   1     2293.89     2305.51     13.35 o 
  -1   2   1      702.73      668.34      4.95 o 
   0   2   1     1449.27     1460.55     10.28 o 
   1   2   1        9.27        7.23      0.56 o 
   2   2   1     2412.72     2376.23     17.51 o 
   3   2   1     1037.94     1024.36     12.18 o 
   4   2   1      499.90      475.88      5.84 o 
   5   2   1     1213.79     1283.97      8.18 o 
   6   2   1       27.08       28.67      3.04 o 
   7   2   1      306.60      303.58      3.09 o 
   8   2   1     2199.97     2204.57     13.39 o 
   9   2   1      691.95      691.29      5.60 o 
  10   2   1      137.71      138.17      2.28 o 
  11   2   1       19.92       23.09      1.16 o 
  12   2   1      422.34      435.17      4.88 o 
  13   2   1      491.87      494.52      5.03 o 
  14   2   1      237.39      250.62      4.46 o 
  15   2   1       25.72       27.45      2.15 o 
  16   2   1      123.22      124.96      3.91 o 
  17   2   1       20.89       23.60      5.03 o 
  18   2   1        0.11       -0.81      1.22 o 
  19   2   1        0.82       -0.90      2.01 o 
  20   2   1       19.29       18.58      2.27 o 
 -19   3   1        0.26       -0.95      1.38 o 
 -18   3   1       11.26        7.19      1.85 o 
 -17   3   1        5.98        1.27      1.17 o 
 -16   3   1        3.68        3.74      1.16 o 
 -15   3   1       57.73       60.80      2.55 o 
 -14   3   1        4.43        3.20      1.08 o 
 -13   3   1      115.14      106.91      3.75 o 
 -12   3   1      273.66      269.66      4.53 o 
 -11   3   1      533.19      531.48      5.50 o 
 -10   3   1      683.57      693.06      6.39 o 
  -9   3   1       22.07       23.06      1.70 o 
  -8   3   1      192.07      205.62      3.08 o 
  -7   3   1      121.63      139.95      2.46 o 
  -6   3   1      173.97      184.13      2.74 o 
  -5   3   1        3.88        5.91      0.55 o 
  -4   3   1        0.19       -0.42      0.47 o 
  -3   3   1      250.89      260.39      2.59 o 
  -2   3   1      131.91      144.44      1.81 o 
  -1   3   1       16.25       19.37      1.01 o 
   0   3   1       11.34       10.59      0.58 o 
   1   3   1      125.53      140.17      3.03 o 
   2   3   1     1298.80     1373.61     10.87 o 
   3   3   1       21.29       20.70      1.15 o 
   4   3   1       21.97       19.49      1.16 o 
   5   3   1      555.06      587.00      6.25 o 
   6   3   1      325.27      335.13      6.80 o 
   7   3   1      246.54      234.96      3.26 o 
   8   3   1      270.62      257.25      3.50 o 
   9   3   1     1307.63     1343.70     11.43 o 
  10   3   1      660.57      672.05      9.49 o 
  11   3   1      221.06      213.89      3.91 o 
  12   3   1      624.53      620.57      7.07 o 
  13   3   1        2.26        3.27      1.05 o 
  14   3   1        2.36        2.34      1.28 o 
  15   3   1        0.01        0.83      1.27 o 
  16   3   1        0.18       -0.46      1.20 o 
  17   3   1        6.09        7.47      1.68 o 
  18   3   1        0.03       -1.22      1.90 o 
  19   3   1        6.98        7.81      2.21 o 
 -17   4   1        0.22       -0.87      1.65 o 
 -16   4   1        0.80       -0.19      2.69 o 
 -15   4   1        2.04        3.14      1.26 o 
 -14   4   1        6.40        4.57      1.28 o 
 -13   4   1        5.21        2.71      1.17 o 
 -12   4   1       36.06       36.17      2.08 o 
 -11   4   1       75.42       72.09      2.61 o 
 -10   4   1        7.20        4.17      1.04 o 
  -9   4   1       18.48       19.18      1.43 o 
  -8   4   1      199.79      196.36      3.40 o 
  -7   4   1      149.66      140.84      2.83 o 
  -6   4   1        4.28        8.09      1.05 o 
  -5   4   1      127.01      123.90      2.92 o 
  -4   4   1      224.18      229.16      3.88 o 
  -3   4   1        2.81        0.90      1.17 o 
  -2   4   1       39.59       42.53      2.51 o 
  -1   4   1      214.97      211.94      4.94 o 
   0   4   1        8.82        5.05      1.31 o 
   1   4   1        0.75        1.61      1.52 o 
   2   4   1       17.78       21.00      1.28 o 
   3   4   1       85.37       93.08      2.38 o 
   4   4   1        8.11       11.40      1.13 o 
   5   4   1      175.66      194.77      3.65 o 
   6   4   1      201.13      204.61      3.33 o 
   7   4   1       46.37       44.47      1.78 o 
   8   4   1       28.70       29.01      1.56 o 
   9   4   1      141.28      135.84      2.88 o 
  10   4   1       32.52       32.71      1.68 o 
  11   4   1        3.45        5.01      1.06 o 
  12   4   1       44.02       43.94      3.05 o 
  13   4   1        0.95        0.08      1.04 o 
  14   4   1        1.00       -0.12      1.06 o 
  15   4   1       58.60       46.72      2.49 o 
  16   4   1        5.61        6.58      1.47 o 
  17   4   1        3.57        2.20      1.35 o 
 -14   5   1        8.01        6.37      1.55 o 
 -13   5   1       12.77        8.92      1.63 o 
 -12   5   1        6.38        3.70      2.46 o 
 -11   5   1       16.83       20.28      2.32 o 
 -10   5   1        3.16        0.88      1.94 o 
  -9   5   1       15.74       18.86      1.87 o 
  -8   5   1       46.16       49.08      2.50 o 
  -7   5   1      107.96      104.26      3.32 o 
  -6   5   1       36.05       36.11      2.21 o 
  -5   5   1        1.29       -2.14      1.42 o 
  -4   5   1      333.08      316.89      7.70 o 
  -3   5   1       58.95       57.38      3.31 o 
  -2   5   1       77.86       74.86      3.70 o 
  -1   5   1       57.96       54.98      5.04 o 
   0   5   1       19.41       24.77      2.35 o 
   1   5   1       37.47       45.27      2.98 o 
   2   5   1      138.81      141.71      4.76 o 
   3   5   1      289.57      295.10      6.81 o 
   4   5   1        6.97        5.38      1.84 o 
   5   5   1       72.05       64.65      3.64 o 
   6   5   1       61.42       62.34      3.60 o 
   7   5   1       41.48       47.47      2.51 o 
   8   5   1        0.64       -0.09      1.10 o 
   9   5   1       23.67       21.18      2.64 o 
  10   5   1        7.25        5.46      1.41 o 
  11   5   1        0.01       -0.56      0.98 o 
  12   5   1       13.35       12.16      1.66 o 
  13   5   1        3.81        0.72      1.25 o 
  14   5   1       16.28       13.52      1.81 o 
  -9   6   1       14.90       10.85      2.18 o 
  -8   6   1        2.40        0.44      2.30 o 
  -7   6   1       47.09       48.66      2.83 o 
  -6   6   1        0.09       -1.06      1.18 o 
  -5   6   1        2.93        0.98      1.89 o 
  -4   6   1       73.83       75.15      4.41 o 
  -3   6   1        0.03        1.01      2.04 o 
  -2   6   1       56.94       59.74      3.91 o 
  -1   6   1      191.55      193.57      6.31 o 
   0   6   1       58.95       69.10      4.20 o 
   1   6   1        0.02       -0.35      1.87 o 
   2   6   1        5.57        6.09      2.10 o 
   3   6   1        1.34       -0.73      2.57 o 
   4   6   1       38.38       33.13      3.31 o 
   5   6   1        2.11        0.03      2.46 o 
   6   6   1       18.63       17.80      2.02 o 
   7   6   1        2.92        1.21      1.43 o 
   8   6   1       13.74       13.00      3.41 o 
   9   6   1        5.49        6.39      1.71 o 
 -21   0   2        7.52        6.03      3.54 o 
 -20   0   2       35.57       31.31      4.48 o 
 -19   0   2       75.04       87.10      5.81 o 
 -18   0   2       27.81       29.74      3.95 o 
 -17   0   2       21.52       27.72      3.69 o 
 -16   0   2        8.92        9.83      2.72 o 
 -15   0   2       37.78       39.04      2.34 o 
 -14   0   2       27.08       26.28      3.30 o 
 -13   0   2        0.40        1.31      0.97 o 
 -12   0   2     2056.18     2144.44     19.28 o 
 -11   0   2        0.02        2.58      0.87 o 
 -10   0   2       99.02       79.56      2.36 o 
  -9   0   2      788.47      813.17     17.55 o 
  -8   0   2     3022.85     3008.28     24.09 o 
  -7   0   2      137.77      109.18      2.51 o 
  -6   0   2     2920.81     2839.75     22.32 o 
  -5   0   2     4882.30     4646.98     50.52 o 
  -4   0   2    10691.98    10055.42    102.31 o 
  -3   0   2      350.77      356.24      3.74 o 
  -2   0   2     9546.21     8852.15     93.78 o 
   0   0   2       44.96       61.07      1.66 o 
   1   0   2     8309.12     8256.08     75.31 o 
   2   0   2     6032.80     6152.94     69.17 o 
   3   0   2    19624.59    18563.51    415.79 o 
   4   0   2     1553.28     1479.10     16.45 o 
   5   0   2      117.35      111.95      1.59 o 
   6   0   2      644.49      668.82      7.96 o 
   7   0   2      493.12      459.19      6.84 o 
   8   0   2       36.52       33.35      1.39 o 
   9   0   2        0.34        0.93      0.46 o 
  10   0   2     1020.43      972.06      9.72 o 
  11   0   2     1049.72     1050.85     10.56 o 
  12   0   2      149.22      150.56      5.18 o 
  13   0   2      351.14      351.42      8.46 o 
  14   0   2       85.33       86.77      4.39 o 
  15   0   2      109.74      105.78      5.01 o 
  16   0   2       29.97       33.81      3.37 o 
  17   0   2        0.27        0.41      1.69 o 
  18   0   2        5.16        4.36      2.36 o 
  19   0   2       56.39       60.62      4.84 o 
  20   0   2      111.57      128.17      7.04 o 
  21   0   2      309.45      307.27     10.77 o 
 -21   1   2        0.11       -1.23      1.99 o 
 -20   1   2        6.49        4.38      1.86 o 
 -19   1   2        7.54        6.71      1.74 o 
 -18   1   2       22.57       23.68      1.90 o 
 -17   1   2       34.08       31.88      2.03 o 
 -16   1   2        1.48       -0.78      0.96 o 
 -15   1   2        0.22        0.55      0.99 o 
 -14   1   2       34.54       34.92      1.87 o 
 -13   1   2      252.09      254.80      4.11 o 
 -12   1   2      299.07      291.73      4.25 o 
 -11   1   2       14.30        9.51      1.04 o 
 -10   1   2      160.08      147.98      2.03 o 
  -9   1   2      170.20      170.34      2.32 o 
  -8   1   2     3784.60     3969.66     31.13 o 
  -7   1   2      329.68      334.22      3.18 o 
  -6   1   2      296.41      314.39      2.94 o 
  -5   1   2       74.00       73.75      1.29 o 
  -4   1   2      370.62      362.36      3.00 o 
  -3   1   2     1980.68     2017.70     11.51 o 
  -2   1   2     1867.55     1887.91     10.77 o 
  -1   1   2      473.92      511.40      4.17 o 
   0   1   2     3504.79     3392.04     29.27 o 
   1   1   2      437.46      412.75      3.53 o 
   2   1   2    10198.70    10128.39     62.63 o 
   3   1   2      251.36      263.31      2.31 o 
   4   1   2      755.25      778.81      5.18 o 
   5   1   2      405.43      461.10      3.59 o 
   6   1   2        2.41        2.10      0.40 o 
   7   1   2     3567.44     3509.28     30.13 o 
   8   1   2      166.24      176.12      2.63 o 
   9   1   2       50.37       50.09      1.53 o 
  10   1   2        1.14        1.99      0.55 o 
  11   1   2      147.79      156.07      2.83 o 
  12   1   2        9.23        9.03      0.85 o 
  13   1   2        1.21        0.91      0.61 o 
  14   1   2       89.50       78.75      1.94 o 
  15   1   2        9.97        8.69      0.99 o 
  16   1   2       61.08       71.63      2.99 o 
  17   1   2      241.08      237.00      4.38 o 
  18   1   2      108.12      109.17      3.29 o 
  19   1   2       13.14       11.63      1.55 o 
  20   1   2       45.75       44.22      3.40 o 
 -20   2   2        2.12        2.48      1.53 o 
 -19   2   2       30.31       30.41      2.62 o 
 -18   2   2        1.96        3.71      1.53 o 
 -17   2   2        1.01        3.04      1.45 o 
 -16   2   2       14.92       12.54      1.52 o 
 -15   2   2       75.27       74.71      2.94 o 
 -14   2   2        1.35        1.71      1.04 o 
 -13   2   2       12.59       12.12      1.22 o 
 -12   2   2       14.90       17.50      1.34 o 
 -11   2   2       31.01       32.16      1.39 o 
 -10   2   2       46.88       42.07      1.23 o 
  -9   2   2        3.62        3.64      0.60 o 
  -8   2   2       50.06       48.57      1.24 o 
  -7   2   2      283.48      317.37      2.93 o 
  -6   2   2      146.19      158.48      1.92 o 
  -5   2   2      280.29      316.80      2.74 o 
  -4   2   2        0.86        0.49      0.51 o 
  -3   2   2       37.75       49.19      1.43 o 
  -2   2   2      224.90      252.88      2.46 o 
  -1   2   2        3.69        2.00      1.01 o 
   0   2   2        0.06       -0.12      0.39 o 
   1   2   2      523.16      534.85      4.48 o 
   2   2   2      110.07      103.70      2.41 o 
   3   2   2        0.00        0.13      0.49 o 
   4   2   2       24.19       37.20      0.96 o 
   5   2   2      430.30      442.07      3.66 o 
   6   2   2     1375.41     1472.90      9.36 o 
   7   2   2      447.18      448.84      3.99 o 
   8   2   2     1570.10     1597.09     14.91 o 
   9   2   2       86.91       76.85      1.70 o 
  10   2   2       31.22       30.49      1.25 o 
  11   2   2       30.22       30.68      4.34 o 
  12   2   2        0.05       -0.25      0.67 o 
  13   2   2       47.82       44.20      1.61 o 
  14   2   2      225.58      227.03      3.92 o 
  15   2   2       58.30       54.72      2.15 o 
  16   2   2      163.89      160.07      4.34 o 
  17   2   2        3.43        2.93      1.36 o 
  18   2   2        3.70        4.31      1.51 o 
  19   2   2        1.65        1.69      1.38 o 
  20   2   2        4.89        3.85      3.43 o 
 -19   3   2        0.95        0.78      1.55 o 
 -18   3   2        1.33        0.72      1.51 o 
 -17   3   2        5.97        8.95      1.90 o 
 -16   3   2        0.06       -1.24      0.94 o 
 -15   3   2       10.35       13.68      1.81 o 
 -14   3   2       46.01       46.70      2.21 o 
 -13   3   2      186.00      184.40      4.18 o 
 -12   3   2        0.05       -0.63      0.96 o 
 -11   3   2      591.81      597.07      6.97 o 
 -10   3   2       22.05       16.44      1.45 o 
  -9   3   2       25.75       30.73      1.95 o 
  -8   3   2      476.40      511.06      5.09 o 
  -7   3   2        9.08       13.86      1.00 o 
  -6   3   2      261.93      267.66      2.83 o 
  -5   3   2        6.60        7.04      0.67 o 
  -4   3   2       34.49       44.60      1.22 o 
  -3   3   2      221.46      230.55      3.33 o 
  -2   3   2      109.19      116.96      1.77 o 
  -1   3   2       23.43       24.37      0.90 o 
   0   3   2      976.62      959.69      6.67 o 
   1   3   2      321.33      312.82      4.18 o 
   2   3   2      405.32      377.14      8.42 o 
   3   3   2      463.19      459.80      7.02 o 
   4   3   2      112.02       94.45      2.27 o 
   5   3   2      347.37      325.49      4.45 o 
   6   3   2      150.36      154.21      2.97 o 
   7   3   2        0.55        0.64      0.69 o 
   8   3   2      126.93      131.74      3.08 o 
   9   3   2       54.83       59.42      3.88 o 
  10   3   2       70.15       71.07      2.35 o 
  11   3   2      268.68      270.43      4.38 o 
  12   3   2       40.96       40.28      2.47 o 
  13   3   2        2.99        4.53      1.13 o 
  14   3   2        0.11        1.06      0.95 o 
  15   3   2       54.39       56.43      4.24 o 
  16   3   2       34.92       31.40      3.06 o 
  17   3   2        5.48        5.96      2.33 o 
  18   3   2       17.44       16.56      3.57 o 
 -17   4   2       46.27       51.71      3.45 o 
 -16   4   2       35.62       43.90      2.55 o 
 -15   4   2        3.68        2.90      1.30 o 
 -14   4   2        5.60        4.25      1.28 o 
 -13   4   2       37.32       44.08      3.51 o 
 -12   4   2        0.11        1.66      1.09 o 
 -11   4   2       41.04       49.36      2.33 o 
 -10   4   2       13.10       17.37      1.59 o 
  -9   4   2      181.85      177.85      3.28 o 
  -8   4   2       54.51       55.61      2.00 o 
  -7   4   2      230.73      236.40      3.63 o 
  -6   4   2      166.61      166.99      2.97 o 
  -5   4   2      102.97      110.08      2.77 o 
  -4   4   2      250.57      261.69      4.12 o 
  -3   4   2      643.36      644.64      9.21 o 
  -2   4   2      310.38      297.17      8.54 o 
  -1   4   2        1.47        0.36      1.30 o 
   0   4   2       76.13       72.36      3.09 o 
   1   4   2        0.86        0.82      0.67 o 
   2   4   2       77.59       78.52      2.22 o 
   3   4   2        0.14        0.14      0.58 o 
   4   4   2       16.16       19.78      2.43 o 
   5   4   2        7.23        8.06      1.21 o 
   6   4   2      258.16      272.31      3.90 o 
   7   4   2      261.86      265.66      3.92 o 
   8   4   2        8.41        8.64      1.40 o 
   9   4   2        7.01        5.61      1.02 o 
  10   4   2       80.62       78.89      2.34 o 
  11   4   2      137.64      139.98      3.06 o 
  12   4   2       81.73       86.72      2.54 o 
  13   4   2      193.45      188.77      3.63 o 
  14   4   2       58.61       63.68      2.69 o 
  15   4   2       13.42        7.62      1.44 o 
  16   4   2        2.68        1.61      1.23 o 
 -14   5   2        9.15        9.15      1.71 o 
 -13   5   2       30.53       29.76      2.76 o 
 -12   5   2       10.54       12.60      2.04 o 
 -11   5   2        0.01       -1.14      1.30 o 
 -10   5   2        3.02        2.80      2.24 o 
  -9   5   2       23.50       22.21      2.35 o 
  -8   5   2        8.47        8.49      1.57 o 
  -7   5   2       66.65       68.16      2.78 o 
  -6   5   2        0.65       -0.42      1.09 o 
  -5   5   2       15.03       17.38      2.26 o 
  -4   5   2        9.21        7.42      1.91 o 
  -3   5   2      152.36      163.32      5.08 o 
  -2   5   2        0.14        0.47      3.43 o 
  -1   5   2       13.34       17.81      5.35 o 
   0   5   2        7.41       12.95      2.10 o 
   1   5   2       53.12       53.77      3.26 o 
   2   5   2       91.83       95.64      6.34 o 
   3   5   2       21.72       20.56      2.43 o 
   4   5   2       13.63       15.76      2.23 o 
   5   5   2        2.45        0.26      1.58 o 
   6   5   2        3.69        2.98      1.79 o 
   7   5   2       28.74       32.77      3.37 o 
   8   5   2       89.44       84.97      3.15 o 
   9   5   2        5.62        4.20      1.76 o 
  10   5   2        4.41        5.41      1.23 o 
  11   5   2       16.10       11.31      1.38 o 
  12   5   2        0.45        0.00      0.99 o 
  13   5   2        7.07        7.59      1.53 o 
  -9   6   2        0.34       -1.87      1.38 o 
  -8   6   2        2.02       -1.27      1.51 o 
  -7   6   2        1.27        3.15      1.76 o 
  -6   6   2        8.75        8.00      2.20 o 
  -5   6   2       27.45       27.40      4.77 o 
  -4   6   2        6.14        2.32      2.05 o 
  -3   6   2        0.04       -1.58      1.82 o 
  -2   6   2        7.43        4.96      2.24 o 
  -1   6   2        0.11       -0.50      1.95 o 
   0   6   2       17.57       19.39      3.18 o 
   1   6   2       28.39       36.38      3.32 o 
   2   6   2        1.53        1.99      2.08 o 
   3   6   2        1.47       -0.04      1.90 o 
   4   6   2       23.46       15.25      4.05 o 
   5   6   2        0.75       -1.80      1.90 o 
   6   6   2       13.65       16.36      1.99 o 
   7   6   2       17.31       16.66      2.44 o 
   8   6   2        4.98        2.94      1.55 o 
 -21   1   3        0.43       -1.76      1.17 o 
 -20   1   3       35.12       32.93      2.33 o 
 -19   1   3        0.24       -1.04      1.14 o 
 -18   1   3       25.98       25.12      1.95 o 
 -17   1   3        3.53        2.28      1.16 o 
 -16   1   3      117.32      124.61      4.17 o 
 -15   1   3      502.89      498.42      6.45 o 
 -14   1   3      209.06      200.53      6.19 o 
 -13   1   3        3.80        3.86      1.04 o 
 -12   1   3       24.29       22.45      1.16 o 
 -11   1   3      175.65      161.36      2.47 o 
 -10   1   3       62.73       84.67      1.76 o 
  -9   1   3      103.27      104.63      2.04 o 
  -8   1   3     1516.41     1646.31     10.51 o 
  -7   1   3      114.76      116.25      1.83 o 
  -6   1   3        0.56        1.24      0.45 o 
  -5   1   3      491.80      517.11      4.10 o 
  -4   1   3      519.89      516.84      4.00 o 
  -3   1   3     1271.50     1262.76      7.82 o 
  -2   1   3      248.97      227.86      2.24 o 
  -1   1   3     2421.92     2348.24     15.61 o 
   0   1   3     1694.07     1655.15     11.47 o 
   1   1   3       40.39       42.77      1.15 o 
   2   1   3     4585.11     4592.76     37.90 o 
   3   1   3      206.64      225.52      2.17 o 
   4   1   3     2210.58     2198.06     12.65 o 
   5   1   3      453.84      463.11      4.73 o 
   6   1   3       36.00       36.49      1.00 o 
   7   1   3      679.25      680.80      8.23 o 
   8   1   3      981.89     1021.13      7.14 o 
   9   1   3       66.36       71.80      1.55 o 
  10   1   3       55.79       59.06      1.48 o 
  11   1   3      150.28      147.70      4.16 o 
  12   1   3       16.80       18.69      1.74 o 
  13   1   3        0.21       -0.81      0.54 o 
  14   1   3       65.45       69.37      1.90 o 
  15   1   3       78.70       83.68      2.98 o 
  16   1   3       28.35       30.24      1.95 o 
  17   1   3       37.11       39.00      2.04 o 
  18   1   3       61.99       66.36      2.53 o 
  19   1   3        6.95        8.72      2.03 o 
  20   1   3       80.89       82.41      5.34 o 
 -20   2   3       31.49       36.12      2.92 o 
 -19   2   3       32.99       38.47      2.89 o 
 -18   2   3       31.33       31.25      2.63 o 
 -17   2   3       50.86       51.48      3.54 o 
 -16   2   3        0.28        0.12      1.03 o 
 -15   2   3        0.06       -1.38      0.92 o 
 -14   2   3        2.10        1.03      1.07 o 
 -13   2   3       87.02       81.95      2.35 o 
 -12   2   3       57.76       53.30      1.76 o 
 -11   2   3      172.43      170.10      2.77 o 
 -10   2   3      270.06      254.80      3.29 o 
  -9   2   3       85.37       83.66      1.72 o 
  -8   2   3      509.41      490.49      4.62 o 
  -7   2   3     1089.05     1050.69      7.35 o 
  -6   2   3        0.53       12.69      1.47 o 
  -5   2   3     1413.32     1363.12      7.93 o 
  -4   2   3     3683.74     3894.34     19.56 o 
  -3   2   3      192.17      200.48      2.07 o 
  -2   2   3      671.35      628.58      4.78 o 
  -1   2   3        4.02        7.06      0.56 o 
   0   2   3        9.70        9.87      0.93 o 
   1   2   3      150.32      154.91      2.13 o 
   2   2   3      199.79      218.91      3.19 o 
   3   2   3      790.91      818.22      9.01 o 
   4   2   3     3762.07     3996.11     26.05 o 
   5   2   3       14.02       16.46      2.51 o 
   6   2   3     2500.59     2561.80     15.10 o 
   7   2   3      374.90      411.26      3.84 o 
   8   2   3       72.95       51.07      1.78 o 
   9   2   3      308.94      302.63      3.39 o 
  10   2   3       23.53       24.58      1.15 o 
  11   2   3      214.19      224.28      3.07 o 
  12   2   3       72.84       69.48      2.12 o 
  13   2   3        8.18        9.98      2.34 o 
  14   2   3       74.37       73.32      2.55 o 
  15   2   3        2.73        3.52      1.02 o 
  16   2   3       23.72       25.73      1.67 o 
  17   2   3       39.29       40.21      2.56 o 
  18   2   3        0.14       -0.29      1.95 o 
  19   2   3       53.87       42.25      4.68 o 
 -19   3   3        1.39        1.13      1.55 o 
 -18   3   3       17.75       18.25      2.36 o 
 -17   3   3       38.83       41.99      5.37 o 
 -16   3   3        0.66        0.58      1.44 o 
 -15   3   3       40.22       42.76      2.26 o 
 -14   3   3        2.59        2.41      1.18 o 
 -13   3   3       80.62       79.41      2.83 o 
 -12   3   3      203.58      203.93      4.71 o 
 -11   3   3       12.46       11.54      1.99 o 
 -10   3   3       53.56       46.47      2.07 o 
  -9   3   3       14.34       15.40      1.38 o 
  -8   3   3      195.53      193.45      2.56 o 
  -7   3   3       11.36       12.40      1.02 o 
  -6   3   3        1.24        1.95      0.59 o 
  -5   3   3       86.79       94.43      1.65 o 
  -4   3   3        4.21        2.85      0.60 o 
  -3   3   3       67.76       82.24      1.65 o 
  -2   3   3        1.00        2.19      0.56 o 
  -1   3   3      309.05      316.29      3.22 o 
   0   3   3     2379.44     2496.24     15.09 o 
   1   3   3      791.34      812.08      6.00 o 
   2   3   3      172.77      185.23      3.13 o 
   3   3   3       93.96       94.87      2.80 o 
   4   3   3      108.02      103.64      3.05 o 
   5   3   3      199.93      215.01      4.51 o 
   6   3   3        2.89        1.16      0.72 o 
   7   3   3        0.45        0.85      0.72 o 
   8   3   3        9.53        9.88      1.19 o 
   9   3   3        6.42        6.38      1.08 o 
  10   3   3      156.10      173.91      3.50 o 
  11   3   3       94.85      102.11      4.67 o 
  12   3   3       48.68       45.87      2.06 o 
  13   3   3       81.39       78.25      2.97 o 
  14   3   3       16.46       17.38      1.93 o 
  15   3   3       43.99       44.68      2.18 o 
  16   3   3       10.76        9.14      1.78 o 
  17   3   3        5.60        6.44      1.66 o 
  18   3   3        4.16        2.96      2.55 o 
 -17   4   3       13.35       16.21      2.41 o 
 -16   4   3        4.52        3.29      1.40 o 
 -15   4   3       11.60        9.00      1.55 o 
 -14   4   3        2.67        2.09      1.21 o 
 -13   4   3       13.85       11.81      1.55 o 
 -12   4   3       11.81       12.85      2.45 o 
 -11   4   3       12.60        7.95      1.35 o 
 -10   4   3        1.01        0.47      1.02 o 
  -9   4   3        0.08       -0.61      0.98 o 
  -8   4   3       11.05        8.00      1.17 o 
  -7   4   3      161.49      159.05      3.01 o 
  -6   4   3        6.94        4.76      1.05 o 
  -5   4   3       57.30       55.88      2.18 o 
  -4   4   3       29.60       30.65      2.22 o 
  -3   4   3      306.62      296.39      5.90 o 
  -2   4   3       14.12       12.32      1.73 o 
  -1   4   3       25.10       23.60      2.01 o 
   0   4   3      109.19      110.77      2.51 o 
   1   4   3       76.22       75.68      2.19 o 
   2   4   3       16.79       19.33      1.33 o 
   3   4   3        1.76        0.38      0.93 o 
   4   4   3       39.36       35.45      1.82 o 
   5   4   3        0.04        0.32      0.86 o 
   6   4   3       56.75       49.85      1.93 o 
   7   4   3       28.01       24.68      1.51 o 
   8   4   3        0.91        1.51      0.84 o 
   9   4   3       12.67       10.25      1.18 o 
  10   4   3       28.38       30.20      1.75 o 
  11   4   3        0.43        1.62      0.90 o 
  12   4   3       29.96       27.02      2.76 o 
  13   4   3       20.60       19.41      1.77 o 
  14   4   3        0.00       -0.14      1.07 o 
  15   4   3       15.32       13.27      2.51 o 
  16   4   3       29.56       25.05      4.01 o 
 -14   5   3        5.80        7.44      2.00 o 
 -13   5   3       50.32       60.55      3.54 o 
 -12   5   3       62.18       66.78      3.59 o 
 -11   5   3       13.83       11.61      2.03 o 
 -10   5   3       14.48       16.44      2.20 o 
  -9   5   3      131.70      133.97      4.57 o 
  -8   5   3        0.08        0.68      1.39 o 
  -7   5   3       72.38       69.66      2.89 o 
  -6   5   3       52.21       56.79      2.66 o 
  -5   5   3       49.42       49.19      2.45 o 
  -4   5   3        0.39       -0.18      1.44 o 
  -3   5   3       24.97       24.71      2.43 o 
  -2   5   3      165.77      167.50      5.14 o 
  -1   5   3        3.34        1.47      1.54 o 
   0   5   3       74.51       66.87      3.49 o 
   1   5   3       77.60       74.23      3.66 o 
   2   5   3       22.56       19.01      2.31 o 
   3   5   3        8.81       10.53      2.13 o 
   4   5   3        0.01       -0.63      2.51 o 
   5   5   3       13.53       14.26      2.31 o 
   6   5   3       97.00       97.94      4.37 o 
   7   5   3        9.08        8.31      1.52 o 
   8   5   3       21.27       19.68      1.90 o 
   9   5   3        1.66        0.11      0.93 o 
  10   5   3       36.99       35.05      1.97 o 
  11   5   3        7.90        7.38      1.67 o 
  12   5   3        5.90        6.20      1.25 o 
  13   5   3       32.91       39.03      2.13 o 
  -9   6   3       58.11       66.83      3.87 o 
  -8   6   3        0.53        1.76      1.67 o 
  -7   6   3       24.44       28.91      2.85 o 
  -6   6   3       35.04       36.22      3.35 o 
  -5   6   3        0.31       -0.72      1.28 o 
  -4   6   3       72.73       73.23      6.10 o 
  -3   6   3        3.59        2.03      2.07 o 
  -2   6   3        8.26        8.35      3.39 o 
  -1   6   3        9.97       11.62      3.11 o 
   0   6   3        9.25        5.74      2.28 o 
   1   6   3       14.27       15.59      3.28 o 
   2   6   3        0.88        0.84      2.09 o 
   3   6   3        1.43       -2.29      1.94 o 
   4   6   3        8.43        3.83      2.12 o 
   5   6   3       14.94       18.97      3.81 o 
   6   6   3       33.00       34.08      2.51 o 
   7   6   3        0.25        0.36      2.27 o 
   8   6   3        4.58        4.81      2.48 o 
 -21   0   4        0.18       -1.93      2.60 o 
 -20   0   4        0.18       -3.21      2.48 o 
 -19   0   4       28.61       22.92      4.00 o 
 -18   0   4       61.08       60.69      5.06 o 
 -17   0   4        2.56        3.42      2.58 o 
 -16   0   4      114.51      111.78      3.69 o 
 -15   0   4       17.25       20.27      1.92 o 
 -14   0   4       49.98       43.01      2.39 o 
 -13   0   4       57.95       58.17      2.56 o 
 -12   0   4      266.21      293.41      5.26 o 
 -11   0   4     2013.43     1978.92     18.09 o 
 -10   0   4     1597.95     1547.99     14.63 o 
  -9   0   4       56.22       75.74      2.39 o 
  -8   0   4     1690.29     1655.16     14.87 o 
  -7   0   4      259.62      237.64      5.18 o 
  -6   0   4        0.14        1.40      0.94 o 
  -5   0   4     1667.81     1707.84     18.62 o 
  -4   0   4      799.37      819.98      7.75 o 
  -3   0   4     1566.36     1406.11     10.12 o 
  -2   0   4       78.73       73.76      1.24 o 
  -1   0   4        7.55        9.94      1.89 o 
   0   0   4     1209.08     1250.20     11.16 o 
   1   0   4      853.57      825.33     11.40 o 
   2   0   4     4041.19     4140.65     32.72 o 
   3   0   4      566.46      528.04      6.12 o 
   4   0   4        9.61        7.99      0.81 o 
   5   0   4      985.57      998.99      9.96 o 
   6   0   4     1008.27      926.05      9.60 o 
   7   0   4      144.43      127.43      2.88 o 
   8   0   4      810.17      867.27      9.52 o 
   9   0   4     2407.43     2484.90     21.96 o 
  10   0   4      534.01      551.26      7.40 o 
  11   0   4       47.58       52.25      2.22 o 
  12   0   4      409.30      438.91      9.69 o 
  13   0   4       13.44       10.24      2.07 o 
  14   0   4        3.18        1.49      1.52 o 
  15   0   4       34.98       30.08      3.16 o 
  16   0   4       36.17       31.45      3.42 o 
  17   0   4       16.69       15.81      2.80 o 
  18   0   4       13.90       12.68      2.92 o 
  19   0   4       11.76       13.38      3.04 o 
  20   0   4       10.71        9.09      3.06 o 
 -21   1   4        3.71        3.68      1.68 o 
 -20   1   4       46.82       45.00      4.28 o 
 -19   1   4       26.86       29.03      2.17 o 
 -18   1   4       16.81       17.17      1.78 o 
 -17   1   4       13.00       14.75      2.08 o 
 -16   1   4       56.42       59.63      2.45 o 
 -15   1   4       52.97       52.87      2.36 o 
 -14   1   4       28.12       27.01      1.80 o 
 -13   1   4      100.56       96.58      2.70 o 
 -12   1   4       90.49       95.17      2.60 o 
 -11   1   4        2.26        4.38      0.74 o 
 -10   1   4       26.57       29.82      1.21 o 
  -9   1   4        4.85        5.64      0.69 o 
  -8   1   4      131.54      121.51      2.01 o 
  -7   1   4       75.92       88.99      1.70 o 
  -6   1   4     1106.35     1132.64      7.67 o 
  -5   1   4      130.89      156.79      2.08 o 
  -4   1   4      954.49      952.02      6.50 o 
  -3   1   4     1558.90     1543.94      9.49 o 
  -2   1   4      189.54      173.05      2.21 o 
  -1   1   4     2195.48     2184.05     12.64 o 
   0   1   4      176.15      173.68      2.88 o 
   1   1   4       48.26       34.64      1.19 o 
   2   1   4     1741.14     1731.91     12.30 o 
   3   1   4      376.42      360.69      3.05 o 
   4   1   4      437.68      432.89      3.54 o 
   5   1   4     1448.69     1529.53      9.50 o 
   6   1   4       96.80      118.64      1.84 o 
   7   1   4        2.32        1.43      0.51 o 
   8   1   4      426.14      452.28      4.10 o 
   9   1   4      147.31      147.22      2.21 o 
  10   1   4       42.99       39.24      1.55 o 
  11   1   4       57.33       56.66      2.70 o 
  12   1   4      119.26      121.48      2.36 o 
  13   1   4      441.42      426.82      4.60 o 
  14   1   4       34.12       34.81      1.88 o 
  15   1   4        2.16        4.18      1.04 o 
  16   1   4        1.07        0.89      0.95 o 
  17   1   4       15.61       17.47      2.09 o 
  18   1   4        9.42        7.58      1.81 o 
  19   1   4        0.01        1.07      1.54 o 
 -20   2   4        0.76       -0.63      1.65 o 
 -19   2   4        0.63        1.02      1.45 o 
 -18   2   4       22.97       18.66      1.89 o 
 -17   2   4       12.42       13.34      2.57 o 
 -16   2   4      231.10      215.39      4.37 o 
 -15   2   4        2.14        3.22      1.35 o 
 -14   2   4       17.12       16.98      1.62 o 
 -13   2   4       14.78       13.95      1.94 o 
 -12   2   4        0.14       -0.03      0.77 o 
 -11   2   4      316.03      326.59      4.00 o 
 -10   2   4       49.42       49.07      1.88 o 
  -9   2   4      122.63      123.71      2.28 o 
  -8   2   4       87.36      107.26      1.73 o 
  -7   2   4       15.81       14.39      0.91 o 
  -6   2   4      131.67      150.17      1.93 o 
  -5   2   4      327.12      352.35      3.08 o 
  -4   2   4     2170.81     2250.16     18.39 o 
  -3   2   4      263.01      296.71      2.73 o 
  -2   2   4        7.57        4.83      0.75 o 
  -1   2   4      162.89      163.30      2.67 o 
   0   2   4      134.55      130.14      2.19 o 
   1   2   4       42.49       47.71      1.39 o 
   2   2   4      490.89      570.48      7.16 o 
   3   2   4      565.50      558.65      5.31 o 
   4   2   4      934.33      963.69      9.28 o 
   5   2   4       47.22       57.08      1.33 o 
   6   2   4        4.21        4.51      1.21 o 
   7   2   4      147.16      130.71      2.06 o 
   8   2   4      375.43      355.79      3.70 o 
   9   2   4      196.05      195.32      2.72 o 
  10   2   4        2.63        1.79      0.64 o 
  11   2   4        3.72        3.16      0.73 o 
  12   2   4       15.90       16.12      1.41 o 
  13   2   4       27.35       27.51      1.61 o 
  14   2   4       19.22       22.94      2.70 o 
  15   2   4        1.54        3.27      1.30 o 
  16   2   4        9.94        9.29      3.22 o 
  17   2   4        0.00       -0.69      1.21 o 
  18   2   4       11.62        5.18      2.46 o 
  19   2   4        0.52        0.02      2.31 o 
 -19   3   4       41.23       47.23      3.40 o 
 -18   3   4        0.39       -0.68      1.45 o 
 -17   3   4       36.00       39.11      2.95 o 
 -16   3   4        8.65       11.83      1.99 o 
 -15   3   4       32.55       39.29      4.05 o 
 -14   3   4       83.29       97.80      3.04 o 
 -13   3   4      126.66      114.27      5.25 o 
 -12   3   4       35.99       38.83      2.06 o 
 -11   3   4        1.70        0.44      1.01 o 
 -10   3   4       66.18       67.60      2.38 o 
  -9   3   4       52.65       49.69      2.34 o 
  -8   3   4       28.17       27.66      1.54 o 
  -7   3   4      195.85      202.52      2.60 o 
  -6   3   4        2.59        2.32      0.61 o 
  -5   3   4        6.55        6.56      1.23 o 
  -4   3   4      471.66      455.09      3.93 o 
  -3   3   4      138.03      129.64      2.14 o 
  -2   3   4      149.24      150.59      2.29 o 
  -1   3   4      855.14      814.64      6.30 o 
   0   3   4      741.23      762.39      5.98 o 
   1   3   4        8.65       16.19      1.13 o 
   2   3   4      168.53      155.96      2.33 o 
   3   3   4        0.95        2.31      0.90 o 
   4   3   4        3.90        6.60      1.21 o 
   5   3   4        7.60        5.96      1.74 o 
   6   3   4        6.51        9.51      1.10 o 
   7   3   4      277.08      283.03      4.28 o 
   8   3   4        2.41        3.09      0.98 o 
   9   3   4        4.70        1.71      0.95 o 
  10   3   4      411.03      425.19      5.64 o 
  11   3   4        4.83        7.16      1.21 o 
  12   3   4       27.68       30.29      1.81 o 
  13   3   4       21.02       20.86      1.65 o 
  14   3   4       27.75       32.58      4.74 o 
  15   3   4       20.12       21.02      2.19 o 
  16   3   4        1.39        2.74      1.39 o 
  17   3   4        0.81       -0.31      1.88 o 
 -17   4   4        7.38        8.08      5.37 o 
 -16   4   4       17.86       13.55      2.28 o 
 -15   4   4       25.31       26.98      2.83 o 
 -14   4   4       18.29       13.53      1.66 o 
 -13   4   4       30.76       32.70      2.14 o 
 -12   4   4        3.54        5.06      1.31 o 
 -11   4   4       75.79       84.46      2.88 o 
 -10   4   4        0.11       -0.38      1.06 o 
  -9   4   4      314.13      309.62      5.11 o 
  -8   4   4      360.32      367.75      5.49 o 
  -7   4   4        7.20        6.07      1.10 o 
  -6   4   4      345.27      358.93      4.48 o 
  -5   4   4      177.52      173.78      3.63 o 
  -4   4   4        9.00        8.86      2.68 o 
  -3   4   4       89.15       94.16      3.44 o 
  -2   4   4       58.13       50.56      2.69 o 
  -1   4   4      114.73      111.49      2.66 o 
   0   4   4        4.44        4.34      1.05 o 
   1   4   4        0.32       -0.08      0.71 o 
   2   4   4       60.10       59.87      2.13 o 
   3   4   4       86.83       83.03      2.55 o 
   4   4   4      702.52      698.63      8.82 o 
   5   4   4       87.99       81.83      2.71 o 
   6   4   4       87.95       84.36      2.34 o 
   7   4   4      111.54      123.64      3.16 o 
   8   4   4       56.29       58.12      2.37 o 
   9   4   4        2.85        5.07      1.18 o 
  10   4   4       71.86       78.49      2.90 o 
  11   4   4       16.25       16.29      1.61 o 
  12   4   4        0.07        2.46      1.39 o 
  13   4   4        4.93        6.97      1.37 o 
  14   4   4       21.77       24.48      2.52 o 
  15   4   4        1.25        2.07      1.55 o 
 -13   5   4        0.50        1.03      1.58 o 
 -12   5   4        0.54       -1.23      2.84 o 
 -11   5   4        2.75        1.27      1.60 o 
 -10   5   4        2.44        4.80      1.73 o 
  -9   5   4        0.35        0.42      1.49 o 
  -8   5   4        1.46        4.18      1.68 o 
  -7   5   4       27.50       27.06      2.60 o 
  -6   5   4       21.81       20.14      1.89 o 
  -5   5   4      130.22      132.02      3.65 o 
  -4   5   4        0.02        0.30      2.10 o 
  -3   5   4       57.18       57.39      6.83 o 
  -2   5   4       31.96       37.36      2.90 o 
  -1   5   4        9.70       11.59      4.40 o 
   0   5   4       97.17       99.89      5.58 o 
   1   5   4        5.01        2.97      3.64 o 
   2   5   4       22.36       20.75      2.38 o 
   3   5   4        6.83        7.66      1.81 o 
   4   5   4       41.39       37.93      3.08 o 
   5   5   4       12.91       11.19      2.41 o 
   6   5   4        2.55        1.03      3.33 o 
   7   5   4        0.01       -2.06      1.37 o 
   8   5   4       12.12        9.84      1.31 o 
   9   5   4        0.01        1.19      0.98 o 
  10   5   4        1.12       -0.31      0.99 o 
  11   5   4        0.06        0.11      1.02 o 
  12   5   4        5.51        5.21      1.48 o 
  -8   6   4       22.72       19.90      2.68 o 
  -7   6   4       16.17       14.32      2.39 o 
  -6   6   4       13.14       13.09      2.42 o 
  -5   6   4       17.35       18.48      2.53 o 
  -4   6   4       15.02       16.36      3.86 o 
  -3   6   4        0.00       -2.45      1.80 o 
  -2   6   4        1.77        1.11      4.51 o 
  -1   6   4        3.23        2.71      2.14 o 
   0   6   4        0.41        0.55      1.99 o 
   1   6   4        0.01       -0.60      2.08 o 
   2   6   4        3.59        3.05      2.24 o 
   3   6   4        1.82        0.82      3.10 o 
   4   6   4        8.41        4.10      2.35 o 
   5   6   4        6.95        5.45      2.37 o 
   6   6   4        0.10       -0.68      2.13 o 
   7   6   4        1.10       -0.22      1.29 o 
 -21   1   5        4.31       -0.13      1.59 o 
 -20   1   5       34.03       36.19      2.48 o 
 -19   1   5       52.72       56.43      2.75 o 
 -18   1   5       70.56       68.69      2.83 o 
 -17   1   5        1.75        0.99      1.16 o 
 -16   1   5       56.01       62.20      2.55 o 
 -15   1   5      165.14      155.18      3.66 o 
 -14   1   5       81.64       75.11      2.98 o 
 -13   1   5       64.46       65.03      2.39 o 
 -12   1   5      200.47      204.47      3.78 o 
 -11   1   5       58.27       57.42      2.13 o 
 -10   1   5        1.03        1.28      0.68 o 
  -9   1   5        7.43        5.09      0.75 o 
  -8   1   5       69.72       61.65      1.59 o 
  -7   1   5     2604.22     2715.19     16.20 o 
  -6   1   5      879.70      870.78      6.46 o 
  -5   1   5       50.31       41.31      1.27 o 
  -4   1   5      417.45      378.92      3.53 o 
  -3   1   5       79.18       68.33      1.40 o 
  -2   1   5      159.34      145.84      1.94 o 
  -1   1   5       15.23       18.26      0.80 o 
   0   1   5     2145.79     2124.15     13.80 o 
   1   1   5     1375.19     1324.44     10.14 o 
   2   1   5      348.87      346.11      3.96 o 
   3   1   5      202.92      231.45      3.14 o 
   4   1   5      165.04      170.38      2.44 o 
   5   1   5        2.95        3.50      0.62 o 
   6   1   5     2835.18     3013.84     17.42 o 
   7   1   5       57.26       53.01      1.33 o 
   8   1   5       58.84       63.14      1.46 o 
   9   1   5      111.88      109.39      1.95 o 
  10   1   5        2.72        1.69      0.58 o 
  11   1   5       62.97       63.92      2.10 o 
  12   1   5      100.13      103.85      2.68 o 
  13   1   5      157.24      173.21      3.56 o 
  14   1   5       96.04       96.92      2.77 o 
  15   1   5        8.55        8.92      1.23 o 
  16   1   5       19.80       17.12      2.19 o 
  17   1   5        1.33        2.48      1.11 o 
  18   1   5        1.53        2.63      1.61 o 
  19   1   5        1.58        0.39      2.02 o 
 -20   2   5       23.94       25.12      2.63 o 
 -19   2   5       19.96       19.79      2.38 o 
 -18   2   5       11.90       16.51      2.61 o 
 -17   2   5        1.15        1.46      1.19 o 
 -16   2   5      122.87      108.97      4.32 o 
 -15   2   5      219.74      222.33      4.39 o 
 -14   2   5       12.83       13.44      1.57 o 
 -13   2   5      197.65      193.62      3.91 o 
 -12   2   5      212.69      218.71      4.04 o 
 -11   2   5      328.76      348.72      5.13 o 
 -10   2   5      372.47      375.25      6.25 o 
  -9   2   5      469.00      480.41      4.88 o 
  -8   2   5      123.85      118.37      2.27 o 
  -7   2   5       23.32       24.18      1.21 o 
  -6   2   5      118.34      123.76      1.79 o 
  -5   2   5       25.40       32.52      1.02 o 
  -4   2   5       59.60       72.99      1.39 o 
  -3   2   5      253.84      293.02      3.23 o 
  -2   2   5       49.36       47.45      1.33 o 
  -1   2   5      136.48      128.29      2.43 o 
   0   2   5      814.57      835.78      7.38 o 
   1   2   5      124.11      115.77      2.28 o 
   2   2   5     1097.56     1119.98      9.18 o 
   3   2   5      984.47     1028.38      8.65 o 
   4   2   5      812.48      794.06      7.22 o 
   5   2   5       38.06       29.81      1.11 o 
   6   2   5      572.41      534.67      4.68 o 
   7   2   5      220.83      231.06      2.89 o 
   8   2   5       89.74       92.09      1.87 o 
   9   2   5      327.96      317.59      3.63 o 
  10   2   5       12.68       13.91      1.17 o 
  11   2   5        2.05        0.86      1.83 o 
  12   2   5       11.70       12.58      1.67 o 
  13   2   5       35.04       29.11      2.20 o 
  14   2   5       27.54       28.31      4.04 o 
  15   2   5        0.98        2.86      1.38 o 
  16   2   5       34.17       37.31      3.01 o 
  17   2   5       71.16       68.75      3.33 o 
  18   2   5       13.16       17.89      2.33 o 
 -18   3   5        4.77        2.89      1.76 o 
 -17   3   5       48.31       51.16      3.99 o 
 -16   3   5        0.03        0.02      1.64 o 
 -15   3   5       64.07       55.29      3.22 o 
 -14   3   5      142.69      135.82      4.42 o 
 -13   3   5       20.07       17.89      1.65 o 
 -12   3   5      115.43      103.86      3.00 o 
 -11   3   5      118.73      121.58      3.15 o 
 -10   3   5       29.11       33.16      1.61 o 
  -9   3   5       55.39       52.98      1.85 o 
  -8   3   5      176.92      164.77      2.85 o 
  -7   3   5       10.06        9.13      1.04 o 
  -6   3   5        0.05        0.43      0.61 o 
  -5   3   5      518.67      506.05      4.35 o 
  -4   3   5      325.55      342.89      3.42 o 
  -3   3   5       29.65       29.42      1.59 o 
  -2   3   5      404.78      444.36      4.60 o 
  -1   3   5      629.00      629.18      5.46 o 
   0   3   5       24.25       26.00      1.63 o 
   1   3   5       61.82       67.47      1.81 o 
   2   3   5       32.84       24.37      1.85 o 
   3   3   5        8.84        8.60      1.36 o 
   4   3   5        3.57       10.70      3.08 o 
   5   3   5        5.85        7.71      1.39 o 
   6   3   5        2.50        1.64      0.90 o 
   7   3   5        0.97        0.34      0.82 o 
   8   3   5      342.37      327.50      4.78 o 
   9   3   5       32.88       33.23      1.81 o 
  10   3   5       18.74       17.43      1.48 o 
  11   3   5      129.80      143.56      4.51 o 
  12   3   5        1.05        0.76      1.22 o 
  13   3   5        3.66        3.03      1.44 o 
  14   3   5       24.91       26.68      2.42 o 
  15   3   5        9.17       11.15      1.89 o 
  16   3   5        9.82       10.82      1.98 o 
  17   3   5       19.26       20.05      2.31 o 
 -16   4   5        2.95        1.00      1.90 o 
 -15   4   5        4.74        0.63      1.55 o 
 -14   4   5       11.23       11.59      1.64 o 
 -13   4   5        0.81       -0.46      1.44 o 
 -12   4   5        0.49       -1.30      1.08 o 
 -11   4   5        0.87       -1.21      1.68 o 
 -10   4   5        2.13       -0.07      1.23 o 
  -9   4   5      118.21      105.86      3.49 o 
  -8   4   5       10.76        8.60      1.44 o 
  -7   4   5       12.03       13.23      1.74 o 
  -6   4   5       34.08       39.96      4.29 o 
  -5   4   5       58.01       60.98      2.36 o 
  -4   4   5       34.39       30.00      2.69 o 
  -3   4   5       74.74       72.21      3.15 o 
  -2   4   5       14.12       12.49      1.71 o 
  -1   4   5       34.81       41.75      1.85 o 
   0   4   5      114.17      113.60      2.89 o 
   1   4   5       68.88       64.69      2.28 o 
   2   4   5        3.24        0.65      1.12 o 
   3   4   5       54.19       53.28      2.22 o 
   4   4   5        0.04       -0.51      1.27 o 
   5   4   5        0.80        0.38      1.15 o 
   6   4   5        2.47        3.44      1.06 o 
   7   4   5       45.83       45.63      2.85 o 
   8   4   5        8.97       10.35      1.36 o 
   9   4   5        0.86        0.09      0.88 o 
  10   4   5        9.27        8.03      1.74 o 
  11   4   5        7.74        8.20      1.79 o 
  12   4   5        1.58        2.55      1.51 o 
  13   4   5        4.46        3.10      1.59 o 
  14   4   5       15.70       21.48      4.04 o 
 -13   5   5        0.29        0.58      1.63 o 
 -12   5   5        1.85        0.27      3.29 o 
 -11   5   5        0.29        0.76      1.56 o 
 -10   5   5        0.67        0.41      1.95 o 
  -9   5   5        2.88        3.48      1.68 o 
  -8   5   5        3.93        4.96      1.81 o 
  -7   5   5       26.51       22.00      2.47 o 
  -6   5   5       42.60       34.29      2.84 o 
  -5   5   5      227.81      231.54      4.75 o 
  -4   5   5      177.43      181.11      4.27 o 
  -3   5   5       45.99       42.16      3.04 o 
  -2   5   5      296.84      297.94      6.90 o 
  -1   5   5       31.51       37.27      3.02 o 
   0   5   5       10.74       13.88      2.16 o 
   1   5   5        0.13        2.60      1.68 o 
   2   5   5        0.05       -1.48      1.96 o 
   3   5   5        3.98        7.58      2.24 o 
   4   5   5        0.18        0.96      2.17 o 
   5   5   5        0.15       -0.02      2.29 o 
   6   5   5        0.44       -0.52      1.10 o 
   7   5   5        5.98        7.55      1.21 o 
   8   5   5      151.12      154.50      3.49 o 
   9   5   5       14.92       15.12      1.66 o 
  10   5   5        9.21       12.18      1.78 o 
  11   5   5       21.02       21.09      2.07 o 
  -7   6   5        1.04       -0.03      2.86 o 
  -6   6   5       10.51        9.64      2.13 o 
  -5   6   5        0.72        0.65      1.68 o 
  -4   6   5       19.36       11.95      3.96 o 
  -3   6   5        2.69        1.23      2.03 o 
  -2   6   5       20.63       18.63      2.76 o 
  -1   6   5       13.43       11.93      2.55 o 
   0   6   5       18.20       17.46      2.79 o 
   1   6   5       11.66       10.78      2.52 o 
   2   6   5        8.59        9.39      2.45 o 
   3   6   5        4.07        4.68      2.36 o 
   4   6   5       23.18       32.44      3.43 o 
   5   6   5        5.32        7.40      4.33 o 
 -20   0   6        0.03       -3.40      2.27 o 
 -19   0   6        2.81        1.86      2.80 o 
 -18   0   6       88.70       86.02      6.03 o 
 -17   0   6       61.33       62.11      5.13 o 
 -16   0   6        0.05        1.16      2.43 o 
 -15   0   6       17.18       14.51      1.85 o 
 -14   0   6       80.34       75.60      5.82 o 
 -13   0   6      118.73      122.63      3.68 o 
 -12   0   6      678.53      677.88      8.88 o 
 -11   0   6      519.99      525.13      7.40 o 
 -10   0   6       39.89       38.61      5.65 o 
  -9   0   6      692.93      641.96      8.98 o 
  -8   0   6      201.02      194.42      5.19 o 
  -7   0   6       48.95       55.93      2.47 o 
  -6   0   6        0.80        0.03      0.49 o 
  -5   0   6      256.18      304.82      4.20 o 
  -4   0   6     1207.51     1272.43     11.35 o 
  -3   0   6     4129.07     4362.87     27.54 o 
  -2   0   6     2520.71     2665.59     20.69 o 
  -1   0   6     2004.15     1972.23     17.31 o 
   0   0   6      291.09      364.36      5.00 o 
   1   0   6     1160.73     1085.76     10.86 o 
   2   0   6      667.86      673.86      7.72 o 
   3   0   6       29.38       37.10      3.82 o 
   4   0   6      968.08      929.80      9.97 o 
   5   0   6     1178.28     1132.78     11.73 o 
   6   0   6      209.86      190.51      3.89 o 
   7   0   6       61.67       56.43      2.24 o 
   8   0   6       16.18       17.07      1.44 o 
   9   0   6       74.34       68.88      2.75 o 
  10   0   6      825.60      852.46     14.00 o 
  11   0   6       46.25       42.46      2.33 o 
  12   0   6        4.24        4.09      1.55 o 
  13   0   6       62.81       71.46      4.24 o 
  14   0   6        0.03       -1.45      1.25 o 
  15   0   6       56.62       58.61      4.17 o 
  16   0   6       21.15       27.74      3.40 o 
  17   0   6       39.17       42.32      4.17 o 
  18   0   6       35.94       39.84      4.22 o 
 -20   1   6        0.08       -0.40      1.28 o 
 -19   1   6       13.29        6.92      2.20 o 
 -18   1   6       13.25       13.34      2.86 o 
 -17   1   6       27.81       31.49      2.17 o 
 -16   1   6       59.58       57.91      2.55 o 
 -15   1   6        6.95        6.86      1.34 o 
 -14   1   6       52.80       49.29      2.60 o 
 -13   1   6       43.46       46.21      2.22 o 
 -12   1   6        4.21        4.19      1.10 o 
 -11   1   6       63.51       66.15      2.32 o 
 -10   1   6       14.63       15.49      1.37 o 
  -9   1   6      170.43      161.56      2.59 o 
  -8   1   6      438.66      433.78      4.33 o 
  -7   1   6      477.79      469.45      4.47 o 
  -6   1   6     1601.54     1673.34     10.90 o 
  -5   1   6      927.57      886.89      6.64 o 
  -4   1   6       88.41      124.94      2.01 o 
  -3   1   6      489.56      469.06      4.14 o 
  -2   1   6       42.23       41.15      1.19 o 
  -1   1   6      185.27      182.51      2.25 o 
   0   1   6       10.36       15.33      0.82 o 
   1   1   6      464.13      517.22      4.21 o 
   2   1   6        2.13        1.02      0.62 o 
   3   1   6      147.23      141.84      2.60 o 
   4   1   6       40.13       35.61      1.43 o 
   5   1   6        0.55        0.35      0.70 o 
   6   1   6      138.25      145.11      2.80 o 
   7   1   6      210.32      209.83      3.47 o 
   8   1   6      103.03      102.46      2.49 o 
   9   1   6      152.49      144.24      3.03 o 
  10   1   6       29.61       30.22      1.62 o 
  11   1   6       80.25       86.43      2.70 o 
  12   1   6        7.52        5.03      1.04 o 
  13   1   6       49.97       51.04      2.10 o 
  14   1   6        1.61        1.08      0.97 o 
  15   1   6        0.06        0.11      0.95 o 
  16   1   6       15.70       16.20      1.60 o 
  17   1   6        3.61        2.09      1.14 o 
  18   1   6        2.45       -2.22      1.86 o 
 -19   2   6        0.02       -0.08      1.25 o 
 -18   2   6       30.86       25.19      3.02 o 
 -17   2   6        2.87        3.52      1.36 o 
 -16   2   6        1.72        0.73      1.21 o 
 -15   2   6       85.09       81.93      2.89 o 
 -14   2   6       10.53       11.52      1.56 o 
 -13   2   6      109.35       98.83      3.00 o 
 -12   2   6      146.72      154.69      3.50 o 
 -11   2   6        0.15       -0.93      0.96 o 
 -10   2   6      137.01      140.00      2.69 o 
  -9   2   6        0.78        0.41      1.05 o 
  -8   2   6       84.07       90.79      2.15 o 
  -7   2   6       21.39       27.65      1.35 o 
  -6   2   6       37.16       42.20      1.18 o 
  -5   2   6       25.47       32.75      1.07 o 
  -4   2   6      147.95      148.04      2.40 o 
  -3   2   6       32.66       29.64      1.25 o 
  -2   2   6      142.02      154.07      2.36 o 
  -1   2   6      135.84      137.00      2.21 o 
   0   2   6        8.34        6.56      1.35 o 
   1   2   6        2.03        2.86      1.26 o 
   2   2   6        4.51        8.80      0.98 o 
   3   2   6      206.72      218.43      3.37 o 
   4   2   6      152.46      151.29      2.24 o 
   5   2   6      130.25      157.99      3.10 o 
   6   2   6       40.28       42.55      1.69 o 
   7   2   6      155.58      156.88      3.27 o 
   8   2   6        3.56        2.89      1.02 o 
   9   2   6       15.99       14.90      1.27 o 
  10   2   6      366.59      343.41      6.75 o 
  11   2   6        8.14       10.65      2.70 o 
  12   2   6        2.84        2.60      1.25 o 
  13   2   6        2.15        1.06      1.19 o 
  14   2   6        0.02        0.49      1.22 o 
  15   2   6       15.51       13.32      2.98 o 
  16   2   6        0.14        1.57      1.38 o 
  17   2   6       21.29       23.68      2.35 o 
 -18   3   6        5.53       12.28      2.23 o 
 -17   3   6        3.34        3.03      1.69 o 
 -16   3   6       95.88      101.65      4.11 o 
 -15   3   6        0.18       -1.16      1.36 o 
 -14   3   6       17.81       16.98      4.33 o 
 -13   3   6        0.51        0.60      1.78 o 
 -12   3   6       46.69       42.21      2.82 o 
 -11   3   6       27.27       27.33      1.60 o 
 -10   3   6        6.46        4.69      1.03 o 
  -9   3   6       76.23       84.15      2.27 o 
  -8   3   6      239.58      241.53      3.56 o 
  -7   3   6       58.38       58.77      1.91 o 
  -6   3   6      145.16      156.77      3.28 o 
  -5   3   6      172.55      176.59      2.48 o 
  -4   3   6      126.06      122.15      2.08 o 
  -3   3   6       88.81       85.62      1.76 o 
  -2   3   6      167.62      167.06      2.67 o 
  -1   3   6       13.44       16.12      1.29 o 
   0   3   6       93.70       84.68      2.25 o 
   1   3   6       71.69       67.32      2.93 o 
   2   3   6        8.16        5.96      1.35 o 
   3   3   6        9.61        9.49      1.69 o 
   4   3   6      134.01      138.70      7.01 o 
   5   3   6        0.64        2.18      0.87 o 
   6   3   6      184.42      179.11      3.44 o 
   7   3   6      121.49      111.07      3.88 o 
   8   3   6      132.67      134.00      4.17 o 
   9   3   6        8.84       15.22      1.91 o 
  10   3   6      146.99      158.16      4.65 o 
  11   3   6        6.25        5.72      1.59 o 
  12   3   6        1.98        2.13      1.37 o 
  13   3   6       35.39       35.65      2.71 o 
  14   3   6       12.27       11.25      1.86 o 
  15   3   6        8.00        5.87      2.45 o 
  16   3   6        3.30        6.41      4.17 o 
 -16   4   6       19.31       19.95      3.16 o 
 -15   4   6        5.31        4.14      5.01 o 
 -14   4   6        9.96       10.59      1.99 o 
 -13   4   6       62.23       63.94      2.80 o 
 -12   4   6       46.33       50.77      2.58 o 
 -11   4   6      119.74      109.66      3.36 o 
 -10   4   6      153.35      147.73      3.77 o 
  -9   4   6        0.86       -1.22      1.17 o 
  -8   4   6        2.08        1.98      1.21 o 
  -7   4   6        6.12        7.02      1.38 o 
  -6   4   6       19.90       22.91      3.66 o 
  -5   4   6       27.23       29.07      2.86 o 
  -4   4   6      180.24      177.31      3.72 o 
  -3   4   6       37.71       38.27      2.02 o 
  -2   4   6        1.46        1.34      0.93 o 
  -1   4   6      399.53      388.46      7.69 o 
   0   4   6      223.36      223.48      4.17 o 
   1   4   6       35.15       33.75      1.94 o 
   2   4   6      673.95      669.63      7.99 o 
   3   4   6      136.54      131.00      4.19 o 
   4   4   6       16.51       17.62      2.68 o 
   5   4   6        1.82        1.86      2.47 o 
   6   4   6        0.96       -0.11      1.21 o 
   7   4   6       18.86       15.46      2.53 o 
   8   4   6        0.69        0.27      1.29 o 
   9   4   6        0.03        1.38      2.34 o 
  10   4   6        7.84        9.47      2.17 o 
  11   4   6        4.89        3.11      1.54 o 
  12   4   6      144.94      144.36      4.96 o 
  13   4   6       12.23       16.10      2.28 o 
  14   4   6       11.02       14.01      2.41 o 
 -12   5   6        0.03       -1.25      1.52 o 
 -11   5   6        2.48        2.91      2.90 o 
 -10   5   6        0.52       -0.89      1.55 o 
  -9   5   6       27.42       27.89      2.70 o 
  -8   5   6       54.85       53.39      3.34 o 
  -7   5   6       70.63       55.61      3.48 o 
  -6   5   6       44.22       43.59      3.17 o 
  -5   5   6        0.54       -0.15      1.52 o 
  -4   5   6        5.71        8.21      1.47 o 
  -3   5   6        1.70        3.33      1.75 o 
  -2   5   6       26.14       25.93      3.18 o 
  -1   5   6        0.00       -0.77      1.62 o 
   0   5   6       21.23       16.78      2.34 o 
   1   5   6        0.08        1.21      1.65 o 
   2   5   6       16.02       19.27      2.46 o 
   3   5   6        0.96        0.46      1.51 o 
   4   5   6        1.85        1.06      1.64 o 
   5   5   6        0.47        1.86      2.23 o 
   6   5   6       14.19       11.48      1.69 o 
   7   5   6        0.20        0.11      1.22 o 
   8   5   6        5.43        7.15      1.54 o 
   9   5   6        4.53        4.94      1.60 o 
  10   5   6       14.69       12.23      1.87 o 
  -5   6   6        0.64       -2.25      4.70 o 
  -4   6   6        5.31        3.72      1.94 o 
  -3   6   6       13.66        9.31      2.34 o 
  -2   6   6       28.67       27.73      3.21 o 
  -1   6   6       31.92       32.61      3.37 o 
   0   6   6        5.98        2.43      5.34 o 
   1   6   6        3.14        2.91      3.19 o 
   2   6   6       18.75       15.41      4.17 o 
   3   6   6        5.07        4.06      3.93 o 
 -20   1   7       16.37       16.55      2.01 o 
 -19   1   7       30.42       33.86      2.41 o 
 -18   1   7       27.37       31.25      2.27 o 
 -17   1   7       20.60       20.63      1.91 o 
 -16   1   7       57.90       54.54      3.03 o 
 -15   1   7       16.55       18.81      1.76 o 
 -14   1   7      122.04      124.69      3.34 o 
 -13   1   7      201.01      203.27      4.08 o 
 -12   1   7       40.53       39.79      2.08 o 
 -11   1   7       60.48       60.77      2.33 o 
 -10   1   7        0.70       -0.47      1.02 o 
  -9   1   7      118.61      115.59      2.79 o 
  -8   1   7      930.89      929.00      7.33 o 
  -7   1   7       37.85       36.33      1.48 o 
  -6   1   7       58.57       35.31      1.38 o 
  -5   1   7      162.19      139.53      2.28 o 
  -4   1   7      308.38      318.22      3.45 o 
  -3   1   7      123.28      124.44      2.03 o 
  -2   1   7      227.34      247.82      2.85 o 
  -1   1   7       23.25       24.06      1.00 o 
   0   1   7       42.03       45.83      1.38 o 
   1   1   7      128.51      141.14      2.41 o 
   2   1   7     1194.49     1309.55      8.67 o 
   3   1   7       65.49       61.17      1.92 o 
   4   1   7        0.14        0.69      1.54 o 
   5   1   7      432.95      412.03      7.75 o 
   6   1   7      288.22      285.54      4.22 o 
   7   1   7        1.37        2.05      0.81 o 
   8   1   7       39.56       40.27      1.80 o 
   9   1   7      236.09      238.68      4.04 o 
  10   1   7        0.68        0.14      0.78 o 
  11   1   7        6.06        5.29      1.29 o 
  12   1   7       85.73       92.78      3.65 o 
  13   1   7        0.02       -0.45      0.82 o 
  14   1   7       89.55       85.64      2.83 o 
  15   1   7        5.68        3.10      1.15 o 
  16   1   7        0.00       -0.24      1.00 o 
  17   1   7        0.03        0.30      1.38 o 
 -19   2   7       71.36       70.06      3.14 o 
 -18   2   7      113.89      115.31      3.68 o 
 -17   2   7       45.64       52.54      2.68 o 
 -16   2   7       39.57       41.61      2.42 o 
 -15   2   7      103.74      110.92      3.32 o 
 -14   2   7       10.16        8.80      1.47 o 
 -13   2   7      138.00      135.47      4.12 o 
 -12   2   7      151.43      163.54      3.83 o 
 -11   2   7       38.38       40.17      3.36 o 
 -10   2   7       17.62       16.77      1.52 o 
  -9   2   7       20.85       24.10      1.42 o 
  -8   2   7       20.77       22.03      1.36 o 
  -7   2   7       63.99       61.49      1.87 o 
  -6   2   7       38.22       43.37      1.63 o 
  -5   2   7      574.40      601.39      5.54 o 
  -4   2   7      621.20      603.37      5.49 o 
  -3   2   7       60.51       58.07      1.70 o 
  -2   2   7      911.63      916.81      7.13 o 
  -1   2   7      368.18      357.76      3.85 o 
   0   2   7      367.95      357.67      3.82 o 
   1   2   7      805.66      742.85      7.39 o 
   2   2   7      375.68      376.10      5.14 o 
   3   2   7      186.31      182.12      3.26 o 
   4   2   7       43.23       39.05      1.71 o 
   5   2   7      118.58      123.49      2.73 o 
   6   2   7       80.37       80.10      2.27 o 
   7   2   7        0.44        0.38      0.75 o 
   8   2   7       27.89       27.24      1.79 o 
   9   2   7        1.13        0.74      2.08 o 
  10   2   7       89.77       79.07      3.28 o 
  11   2   7      149.52      138.28      4.28 o 
  12   2   7        3.99        6.72      1.55 o 
  13   2   7       24.42       26.39      2.34 o 
  14   2   7       14.52       17.03      2.01 o 
  15   2   7        3.93        2.78      1.46 o 
  16   2   7       27.97       30.71      8.13 o 
 -17   3   7        0.45       -0.20      1.49 o 
 -16   3   7       10.76        6.10      1.90 o 
 -15   3   7       38.28       36.06      6.13 o 
 -14   3   7       52.20       43.70      2.98 o 
 -13   3   7       98.90       87.96      3.70 o 
 -12   3   7       35.66       37.90      2.16 o 
 -11   3   7       14.47       11.17      1.44 o 
 -10   3   7        5.27        2.92      1.42 o 
  -9   3   7      143.83      141.42      2.91 o 
  -8   3   7       32.21       39.28      1.76 o 
  -7   3   7        4.28        3.34      1.42 o 
  -6   3   7        3.83        1.62      0.87 o 
  -5   3   7       16.43       15.25      1.23 o 
  -4   3   7      158.08      156.65      2.41 o 
  -3   3   7      205.19      190.68      2.65 o 
  -2   3   7       66.96       66.99      1.90 o 
  -1   3   7        8.68        7.80      1.26 o 
   0   3   7      140.69      136.74      3.13 o 
   1   3   7       40.54       41.60      2.55 o 
   2   3   7        5.29        3.17      1.02 o 
   3   3   7      413.89      398.19      7.71 o 
   4   3   7       50.91       50.21      2.74 o 
   5   3   7        8.18        5.12      1.53 o 
   6   3   7      382.64      370.27      7.08 o 
   7   3   7      121.93      120.18      4.16 o 
   8   3   7        7.27        6.33      1.57 o 
   9   3   7        7.76        3.68      1.46 o 
  10   3   7       28.61       19.37      2.10 o 
  11   3   7       87.54       77.95      8.27 o 
  12   3   7        3.17        4.34      1.61 o 
  13   3   7        1.05       -0.51      1.32 o 
  14   3   7       51.91       55.50      3.35 o 
  15   3   7        1.21        0.64      1.48 o 
 -15   4   7       16.75       22.24      4.00 o 
 -14   4   7        4.58        6.99      1.93 o 
 -13   4   7       10.90        7.43      3.08 o 
 -12   4   7       30.14       37.13      2.84 o 
 -11   4   7        0.51       -0.40      1.67 o 
 -10   4   7       68.84       63.32      2.76 o 
  -9   4   7       65.65       61.72      3.66 o 
  -8   4   7       18.29       13.81      2.26 o 
  -7   4   7       93.09       82.49      3.60 o 
  -6   4   7        2.37        0.92      1.45 o 
  -5   4   7       21.90       21.00      2.22 o 
  -4   4   7        0.15       -1.12      0.92 o 
  -3   4   7        1.34        1.19      0.89 o 
  -2   4   7       61.36       64.55      2.05 o 
  -1   4   7      100.27       87.12      2.74 o 
   0   4   7        0.01        0.02      0.91 o 
   1   4   7        0.01       -0.46      1.54 o 
   2   4   7        9.81        9.38      1.77 o 
   3   4   7        1.03        2.17      1.76 o 
   4   4   7       22.98       20.12      2.17 o 
   5   4   7        0.18       -0.40      1.23 o 
   6   4   7        6.16        5.24      2.04 o 
   7   4   7        2.21        3.87      1.53 o 
   8   4   7        5.20        4.06      1.65 o 
   9   4   7        4.15        3.07      1.63 o 
  10   4   7        0.81        2.10      1.46 o 
  11   4   7        3.43        1.61      1.50 o 
  12   4   7       15.42       18.48      2.39 o 
  13   4   7        2.76        1.76      1.66 o 
 -11   5   7       15.17       21.35      5.16 o 
 -10   5   7       66.70       78.37      5.33 o 
  -9   5   7       32.47       41.41      3.54 o 
  -8   5   7        2.64        1.88      1.80 o 
  -7   5   7       47.78       41.97      3.18 o 
  -6   5   7       43.18       39.63      3.09 o 
  -5   5   7        2.70        1.11      1.66 o 
  -4   5   7        4.53        4.86      1.85 o 
  -3   5   7       32.37       26.84      3.13 o 
  -2   5   7       65.89       62.16      3.58 o 
  -1   5   7        2.83        2.13      2.45 o 
   0   5   7      146.78      135.04      4.92 o 
   1   5   7        5.14        4.56      1.84 o 
   2   5   7        0.01       -0.20      1.69 o 
   3   5   7       23.00       27.76      2.78 o 
   4   5   7        2.89        3.16      1.95 o 
   5   5   7        1.32       -0.25      2.13 o 
   6   5   7       86.80       87.68      3.33 o 
   7   5   7       12.11       13.63      2.07 o 
   8   5   7        7.05        7.71      1.70 o 
   9   5   7        2.34        1.95      1.40 o 
 -19   0   8       17.91       18.73      3.98 o 
 -18   0   8        1.39        0.17      2.68 o 
 -17   0   8        0.75        1.83      2.70 o 
 -16   0   8       52.79       62.18      5.13 o 
 -15   0   8      527.28      553.10     13.62 o 
 -14   0   8     1044.92     1032.55     19.40 o 
 -13   0   8      244.13      236.54      5.33 o 
 -12   0   8      554.30      531.08      7.95 o 
 -11   0   8       54.69       54.15      2.59 o 
 -10   0   8      147.59      148.58      3.79 o 
  -9   0   8      342.81      307.43      5.31 o 
  -8   0   8       75.81       87.72      2.76 o 
  -7   0   8      700.73      727.63      8.49 o 
  -6   0   8       17.36       21.22      1.45 o 
  -5   0   8      619.44      606.96      5.67 o 
  -4   0   8      608.02      608.32      7.46 o 
  -3   0   8      140.17      117.29      2.92 o 
  -2   0   8        0.47        6.73      1.28 o 
  -1   0   8       72.41       56.91      4.17 o 
   0   0   8      228.27      216.49      4.15 o 
   1   0   8      771.61      836.61     14.03 o 
   2   0   8      571.90      585.99      7.72 o 
   3   0   8      731.92      738.90     20.75 o 
   4   0   8      110.90      117.34      3.29 o 
   5   0   8      112.18      110.54      7.78 o 
   6   0   8       17.86       16.95      1.60 o 
   7   0   8        5.77        9.15      1.55 o 
   8   0   8      213.13      220.62      6.68 o 
   9   0   8      514.44      509.53      9.97 o 
  10   0   8      299.78      302.25      6.01 o 
  11   0   8       31.76       36.80      2.43 o 
  12   0   8       18.10       20.20      1.98 o 
  13   0   8      114.29      114.36      5.66 o 
  14   0   8       12.39        8.24      2.39 o 
  15   0   8        0.91        3.81      2.05 o 
  16   0   8       47.24       59.34      4.65 o 
  17   0   8        1.83       -0.53      1.90 o 
 -19   1   8       13.34       13.15      2.44 o 
 -18   1   8       47.58       49.45      2.71 o 
 -17   1   8       33.33       33.53      2.55 o 
 -16   1   8       56.39       54.46      2.61 o 
 -15   1   8      107.91      104.32      3.23 o 
 -14   1   8       41.56       40.48      2.21 o 
 -13   1   8        0.30        0.45      1.04 o 
 -12   1   8      119.70      118.26      4.09 o 
 -11   1   8     1039.41     1035.99     10.05 o 
 -10   1   8      181.35      172.57      3.56 o 
  -9   1   8      219.35      209.73      4.44 o 
  -8   1   8        4.52        4.56      1.04 o 
  -7   1   8       13.52       17.56      2.02 o 
  -6   1   8       12.70       12.85      1.02 o 
  -5   1   8       80.96       83.55      1.91 o 
  -4   1   8      113.11      127.48      2.22 o 
  -3   1   8      106.91      112.31      2.04 o 
  -2   1   8       65.38       70.41      1.92 o 
  -1   1   8      629.26      655.96     10.67 o 
   0   1   8       38.11       27.51      2.23 o 
   1   1   8       13.36       13.51      1.23 o 
   2   1   8      143.91      154.90      3.04 o 
   3   1   8        1.52       -0.47      1.14 o 
   4   1   8      571.68      576.60      6.67 o 
   5   1   8      494.14      488.39      5.18 o 
   6   1   8      199.17      197.18      3.64 o 
   7   1   8       15.83       18.39      1.43 o 
   8   1   8       80.37       84.50      2.55 o 
   9   1   8       39.86       35.75      1.96 o 
  10   1   8        0.96        0.82      0.84 o 
  11   1   8        0.71        1.32      0.93 o 
  12   1   8        6.04        4.49      1.13 o 
  13   1   8        9.27        9.90      1.40 o 
  14   1   8       12.85       10.62      1.46 o 
  15   1   8       40.32       42.40      2.34 o 
  16   1   8        0.37       -0.65      2.25 o 
 -18   2   8        6.31        3.04      1.43 o 
 -17   2   8        1.74        0.24      1.29 o 
 -16   2   8       10.29        8.96      1.80 o 
 -15   2   8        6.06        3.80      1.32 o 
 -14   2   8       25.46       26.97      3.37 o 
 -13   2   8       12.37       14.05      1.60 o 
 -12   2   8        9.51       10.47      1.46 o 
 -11   2   8       26.06       23.52      1.77 o 
 -10   2   8      108.35      112.28      3.01 o 
  -9   2   8        0.11       -0.83      1.38 o 
  -8   2   8      111.25      103.76      2.44 o 
  -7   2   8      142.83      132.43      2.63 o 
  -6   2   8       50.51       43.73      1.69 o 
  -5   2   8       36.22       38.39      1.60 o 
  -4   2   8       17.63       21.86      1.30 o 
  -3   2   8        0.04       -0.68      0.70 o 
  -2   2   8      409.75      405.10      4.33 o 
  -1   2   8       80.47       80.85      1.94 o 
   0   2   8        0.32        1.06      0.69 o 
   1   2   8      163.56      155.98      2.52 o 
   2   2   8       67.58       68.72      2.25 o 
   3   2   8        2.50        1.32      0.91 o 
   4   2   8        0.44        0.81      0.71 o 
   5   2   8       17.47       14.76      1.34 o 
   6   2   8      244.80      250.19      4.21 o 
   7   2   8       76.26       76.71      2.44 o 
   8   2   8        2.91        4.58      0.99 o 
   9   2   8       17.30       20.30      2.83 o 
  10   2   8        1.02        0.67      1.19 o 
  11   2   8       29.84       25.86      2.26 o 
  12   2   8        5.99        3.43      1.46 o 
  13   2   8        9.44        8.17      3.04 o 
  14   2   8        0.07        1.75      1.37 o 
  15   2   8        0.54        2.26      1.86 o 
 -17   3   8        2.19        0.15      1.65 o 
 -16   3   8        0.57       -1.00      1.43 o 
 -15   3   8       10.58        9.23      2.03 o 
 -14   3   8       20.27       24.77      2.51 o 
 -13   3   8        6.67        8.03      1.82 o 
 -12   3   8       97.72      102.38      3.15 o 
 -11   3   8       21.17       23.16      1.81 o 
 -10   3   8       13.22       18.78      1.66 o 
  -9   3   8      168.76      162.92      3.18 o 
  -8   3   8       66.67       67.55      2.18 o 
  -7   3   8       16.94       10.97      1.24 o 
  -6   3   8       14.78       17.68      1.36 o 
  -5   3   8       84.25       83.81      2.27 o 
  -4   3   8       41.73       47.15      1.81 o 
  -3   3   8        1.21        1.84      0.87 o 
  -2   3   8        8.05        8.22      1.04 o 
  -1   3   8      343.20      344.02      4.20 o 
   0   3   8       15.75       22.55      1.63 o 
   1   3   8       17.01       15.85      2.01 o 
   2   3   8      422.14      430.20      7.64 o 
   3   3   8       25.71       22.79      2.30 o 
   4   3   8      180.50      186.21      5.02 o 
   5   3   8       65.47       66.45      3.17 o 
   6   3   8       25.11       28.04      3.65 o 
   7   3   8       39.86       47.68      2.80 o 
   8   3   8        5.52        3.87      1.44 o 
   9   3   8        5.58        3.95      1.47 o 
  10   3   8        0.10        1.96      3.48 o 
  11   3   8        9.52       10.54      2.52 o 
  12   3   8       21.64       18.90      2.58 o 
  13   3   8        0.18       -0.48      1.34 o 
  14   3   8       18.59       17.38      2.31 o 
 -14   4   8        0.81       -0.91      1.46 o 
 -13   4   8       11.93        9.46      2.03 o 
 -12   4   8        1.26       -0.18      1.52 o 
 -11   4   8       19.97       15.49      2.17 o 
 -10   4   8        0.00       -1.22      1.21 o 
  -9   4   8       13.94       12.65      2.04 o 
  -8   4   8        8.62        9.12      1.93 o 
  -7   4   8       26.66       29.87      6.47 o 
  -6   4   8      278.60      289.08     11.82 o 
  -5   4   8      143.23      141.58      4.56 o 
  -4   4   8       25.59       27.69      1.89 o 
  -3   4   8        1.24        2.31      1.92 o 
  -2   4   8        2.71        2.37      0.94 o 
  -1   4   8       23.98       26.68      1.83 o 
   0   4   8      205.46      205.45      4.26 o 
   1   4   8       15.64       20.43      2.99 o 
   2   4   8      128.82      122.17      5.69 o 
   3   4   8        0.13       -1.01      3.01 o 
   4   4   8      137.98      135.43      5.15 o 
   5   4   8       18.11       15.48      2.17 o 
   6   4   8        5.21        7.49      2.23 o 
   7   4   8       11.29       16.47      4.27 o 
   8   4   8       10.95       10.01      1.95 o 
   9   4   8       27.33       27.91      3.68 o 
  10   4   8       79.13       71.83      3.80 o 
  11   4   8        5.98        9.67      2.09 o 
 -10   5   8       57.75       51.69      3.60 o 
  -9   5   8        7.57       11.83      3.96 o 
  -8   5   8        4.06        2.04      1.84 o 
  -7   5   8       13.51        9.10      4.16 o 
  -6   5   8        4.69        2.38      1.77 o 
  -5   5   8        6.41        1.45      1.70 o 
  -4   5   8        0.04        0.18      2.12 o 
  -3   5   8        6.75        6.49      2.74 o 
  -2   5   8        3.56        6.94      2.87 o 
  -1   5   8        0.43       -1.14      1.72 o 
   0   5   8        6.71        3.06      1.77 o 
   1   5   8        1.78       -1.24      1.59 o 
   2   5   8        0.75       -0.82      1.63 o 
   3   5   8        5.52        8.48      2.15 o 
   4   5   8       30.35       33.70      3.14 o 
   5   5   8       32.78       32.66      2.40 o 
   6   5   8       33.58       34.25      2.47 o 
   7   5   8        0.49        0.17      1.32 o 
 -18   1   9       96.52       97.18      3.47 o 
 -17   1   9       48.05       45.20      2.67 o 
 -16   1   9        0.18       -1.01      1.09 o 
 -15   1   9       12.75       12.08      2.79 o 
 -14   1   9       29.50       25.49      1.98 o 
 -13   1   9       72.00       69.31      2.64 o 
 -12   1   9        8.49       13.05      1.59 o 
 -11   1   9      183.23      193.76      3.95 o 
 -10   1   9     1173.10     1153.35     18.28 o 
  -9   1   9       31.22       37.30      2.01 o 
  -8   1   9       16.59       15.34      1.73 o 
  -7   1   9        2.09        2.33      0.95 o 
  -6   1   9       15.73       13.73      1.55 o 
  -5   1   9       16.13       14.78      1.34 o 
  -4   1   9       26.74       29.37      1.32 o 
  -3   1   9       61.37       68.51      1.73 o 
  -2   1   9      144.76      152.86      3.19 o 
  -1   1   9      163.59      152.95      3.18 o 
   0   1   9       43.38       42.72      1.89 o 
   1   1   9       86.83       81.88      2.43 o 
   2   1   9      398.65      355.06      4.99 o 
   3   1   9      343.77      325.38      4.80 o 
   4   1   9        4.54        6.42      1.13 o 
   5   1   9        0.03        0.02      0.86 o 
   6   1   9        4.81        4.27      1.38 o 
   7   1   9      119.65      121.52      3.74 o 
   8   1   9       24.29       26.91      1.74 o 
   9   1   9       25.54       25.51      2.64 o 
  10   1   9        6.91        7.13      1.22 o 
  11   1   9       46.25       51.12      2.32 o 
  12   1   9       25.84       31.29      2.03 o 
  13   1   9      103.95       99.00      3.15 o 
  14   1   9       28.04       27.43      3.25 o 
  15   1   9        0.87        0.05      1.45 o 
 -17   2   9       13.34       17.01      1.94 o 
 -16   2   9       10.96       13.36      2.15 o 
 -15   2   9        2.22        0.87      1.34 o 
 -14   2   9        0.88        0.88      1.14 o 
 -13   2   9        1.34        1.39      1.51 o 
 -12   2   9        7.87       10.82      1.58 o 
 -11   2   9       21.00       15.16      1.58 o 
 -10   2   9        4.58        3.55      1.19 o 
  -9   2   9        1.41        1.54      1.16 o 
  -8   2   9      231.34      230.00      4.14 o 
  -7   2   9      577.31      560.93      5.79 o 
  -6   2   9      944.18      930.55      7.85 o 
  -5   2   9      411.22      401.70      4.60 o 
  -4   2   9        1.76        1.66      0.87 o 
  -3   2   9        3.56        2.66      0.89 o 
  -2   2   9      406.20      394.96      4.39 o 
  -1   2   9      257.89      251.51      5.91 o 
   0   2   9        7.96        8.41      2.07 o 
   1   2   9       21.00       19.56      1.56 o 
   2   2   9      198.82      198.86      3.77 o 
   3   2   9      217.99      216.60      3.98 o 
   4   2   9       10.60       13.10      1.87 o 
   5   2   9       76.42       78.67      2.63 o 
   6   2   9       10.12        5.72      1.10 o 
   7   2   9       23.05       26.01      1.69 o 
   8   2   9      176.25      188.20      5.10 o 
   9   2   9       78.45       73.83      3.38 o 
  10   2   9       13.81       16.59      2.13 o 
  11   2   9        8.40       11.53      1.83 o 
  12   2   9        0.55        0.99      1.37 o 
  13   2   9       37.84       43.82      3.06 o 
  14   2   9       73.48       74.26      5.10 o 
 -16   3   9        8.37        9.65      2.07 o 
 -15   3   9        0.17        1.33      1.51 o 
 -14   3   9        1.43       -0.94      1.32 o 
 -13   3   9       13.85       14.10      1.72 o 
 -12   3   9       15.59       17.07      2.76 o 
 -11   3   9       12.50       11.03      1.55 o 
 -10   3   9        0.56       -0.97      1.05 o 
  -9   3   9       95.23       95.93      4.20 o 
  -8   3   9       15.91       14.92      1.42 o 
  -7   3   9        1.39        2.39      1.02 o 
  -6   3   9      163.04      166.03      4.36 o 
  -5   3   9      132.09      136.19      2.86 o 
  -4   3   9        8.42        7.45      1.18 o 
  -3   3   9      571.22      570.02      5.89 o 
  -2   3   9      862.68      868.19      7.60 o 
  -1   3   9       64.98       63.50      2.05 o 
   0   3   9        3.50        2.81      3.55 o 
   1   3   9       31.39       30.36      2.50 o 
   2   3   9        1.32        1.49      1.43 o 
   3   3   9        6.06        3.21      2.01 o 
   4   3   9       23.13       25.17      4.17 o 
   5   3   9        0.57       -0.98      1.24 o 
   6   3   9       89.82       89.10      4.65 o 
   7   3   9        0.23        1.09      1.30 o 
   8   3   9       16.02       13.65      1.96 o 
   9   3   9       48.68       47.50      3.27 o 
  10   3   9       16.49       18.82      2.22 o 
  11   3   9        6.62        3.71      1.93 o 
  12   3   9        0.26        1.33      1.46 o 
  13   3   9       23.88       21.86      2.65 o 
 -13   4   9        1.34        4.03      1.82 o 
 -12   4   9        0.32       -0.67      1.57 o 
 -11   4   9        3.20        5.10      1.84 o 
 -10   4   9        0.35       -0.89      1.74 o 
  -9   4   9        2.37        1.23      1.61 o 
  -8   4   9       89.23       90.26      3.89 o 
  -7   4   9       13.03        6.17      1.87 o 
  -6   4   9       84.18       77.90      3.66 o 
  -5   4   9        9.05        6.09      1.70 o 
  -4   4   9        0.03       -1.47      0.98 o 
  -3   4   9        0.72       -0.14      1.07 o 
  -2   4   9        3.98        4.27      1.30 o 
  -1   4   9       19.66       17.75      2.49 o 
   0   4   9       33.99       39.56      2.96 o 
   1   4   9      123.44      131.46      4.74 o 
   2   4   9        0.95        1.75      1.50 o 
   3   4   9        8.04        9.18      2.01 o 
   4   4   9        1.96        4.57      1.69 o 
   5   4   9       10.95       13.73      2.18 o 
   6   4   9       13.59       13.93      2.21 o 
   7   4   9        7.22        6.20      1.76 o 
   8   4   9       14.32       20.84      2.55 o 
   9   4   9        0.93        1.34      1.60 o 
  10   4   9        4.39        6.77      2.01 o 
  -8   5   9        0.00        2.44      1.82 o 
  -7   5   9       11.70       10.48      2.42 o 
  -6   5   9        0.75       -0.01      1.63 o 
  -5   5   9        3.66        0.80      2.33 o 
  -4   5   9        0.05       -1.78      1.52 o 
  -3   5   9        6.42        6.31      2.83 o 
  -2   5   9        6.52        5.39      1.94 o 
  -1   5   9        7.92       11.42      4.42 o 
   0   5   9       18.60       18.15      2.72 o 
   1   5   9        0.78       -0.28      1.64 o 
   2   5   9        0.03        0.87      1.88 o 
   3   5   9        7.68        7.44      2.17 o 
   4   5   9       70.75       73.44      3.22 o 
   5   5   9       17.45       18.11      2.07 o 
 -18   0  10       19.76       19.38      4.10 o 
 -17   0  10        5.66        3.59      3.11 o 
 -16   0  10        3.05        5.25      3.01 o 
 -15   0  10       15.15       19.02      3.81 o 
 -14   0  10      311.19      279.99      9.81 o 
 -13   0  10      406.40      381.89     11.28 o 
 -12   0  10      120.57      125.28      6.58 o 
 -11   0  10       80.72       78.55      5.35 o 
 -10   0  10       87.70       74.18      5.25 o 
  -9   0  10     1016.72     1021.06     18.75 o 
  -8   0  10        0.80        1.16      2.36 o 
  -7   0  10       93.64       87.01      5.21 o 
  -6   0  10      384.12      404.23     10.41 o 
  -5   0  10       16.20        9.74      2.63 o 
  -4   0  10      343.36      334.90      5.62 o 
  -3   0  10      252.96      226.64      5.41 o 
  -2   0  10        9.10        8.41      1.51 o 
  -1   0  10       35.44       30.23      2.00 o 
   0   0  10       53.73       57.98      2.54 o 
   1   0  10        3.85        5.01      1.26 o 
   2   0  10       55.85       54.39      2.48 o 
   3   0  10      177.78      171.57      4.31 o 
   4   0  10       14.08       14.78      1.68 o 
   5   0  10       17.22       21.09      4.89 o 
   6   0  10     1171.12     1137.98     11.08 o 
   7   0  10      847.88      857.97     11.40 o 
   8   0  10       43.58       48.79      2.83 o 
   9   0  10      107.28      104.14      3.78 o 
  10   0  10      102.27       86.06      3.54 o 
  11   0  10        2.98        2.75      1.38 o 
  12   0  10       19.20       19.26      3.08 o 
  13   0  10        2.28        1.08      1.88 o 
  14   0  10        0.12       -0.87      1.83 o 
 -17   1  10       73.39       71.00      3.03 o 
 -16   1  10       69.73       67.28      2.93 o 
 -15   1  10       20.20       20.66      1.94 o 
 -14   1  10        0.16       -1.19      1.03 o 
 -13   1  10       64.65       67.58      2.84 o 
 -12   1  10       20.38       22.85      1.82 o 
 -11   1  10        5.05        4.57      1.24 o 
 -10   1  10      209.43      206.57      4.05 o 
  -9   1  10      166.10      163.41      4.06 o 
  -8   1  10       70.20       71.08      2.47 o 
  -7   1  10       34.90       34.65      1.86 o 
  -6   1  10       62.85       69.23      2.26 o 
  -5   1  10      219.12      220.28      4.03 o 
  -4   1  10       40.29       38.96      2.08 o 
  -3   1  10        3.11        2.22      1.56 o 
  -2   1  10       75.21       73.97      3.19 o 
  -1   1  10      189.29      188.67      3.69 o 
   0   1  10       77.13       77.09      4.04 o 
   1   1  10       56.42       52.17      2.17 o 
   2   1  10      284.61      266.44      4.47 o 
   3   1  10      276.95      280.38      4.62 o 
   4   1  10      221.30      218.76      5.17 o 
   5   1  10       62.44       62.61      2.38 o 
   6   1  10      163.54      156.62      3.58 o 
   7   1  10        6.62        6.07      1.16 o 
   8   1  10       44.96       46.37      2.16 o 
   9   1  10       22.91       24.74      1.83 o 
  10   1  10      116.40      111.87      3.26 o 
  11   1  10       17.14       18.45      1.72 o 
  12   1  10        3.44        3.19      1.24 o 
  13   1  10       10.85        8.77      1.46 o 
  14   1  10        3.60        2.62      1.22 o 
 -16   2  10        4.19        6.38      1.56 o 
 -15   2  10        1.30        2.02      1.31 o 
 -14   2  10        0.48        0.69      1.21 o 
 -13   2  10       15.47       17.15      2.25 o 
 -12   2  10        7.85        9.64      2.43 o 
 -11   2  10       19.93       18.54      1.73 o 
 -10   2  10        6.94       12.29      1.49 o 
  -9   2  10        0.73        0.21      1.03 o 
  -8   2  10       81.14       68.32      2.49 o 
  -7   2  10      104.61      117.85      3.04 o 
  -6   2  10      662.46      659.11      8.25 o 
  -5   2  10        3.95        5.71      1.47 o 
  -4   2  10      119.97      118.18      3.21 o 
  -3   2  10        8.84        5.54      1.38 o 
  -2   2  10       18.21       17.49      1.69 o 
  -1   2  10      130.82      126.79      3.23 o 
   0   2  10      134.45      130.89      3.27 o 
   1   2  10       11.47       11.98      1.48 o 
   2   2  10      143.53      133.64      3.25 o 
   3   2  10       60.75       59.27      2.31 o 
   4   2  10       42.36       42.88      2.08 o 
   5   2  10        2.19        0.67      0.92 o 
   6   2  10        8.84        6.64      1.18 o 
   7   2  10        0.45        0.25      1.20 o 
   8   2  10       15.87       17.51      2.98 o 
   9   2  10       34.75       40.82      2.89 o 
  10   2  10       13.96       13.64      2.92 o 
  11   2  10        9.94        6.70      2.54 o 
  12   2  10        0.22        1.31      1.45 o 
  13   2  10        1.95        2.69      1.64 o 
 -15   3  10        5.44        3.64      1.98 o 
 -14   3  10       17.87       18.77      1.96 o 
 -13   3  10       50.55       64.31      4.04 o 
 -12   3  10        5.49        8.58      1.60 o 
 -11   3  10        2.60        4.58      1.38 o 
 -10   3  10        7.38       11.60      1.55 o 
  -9   3  10       15.75       19.13      2.16 o 
  -8   3  10        4.95        4.93      1.27 o 
  -7   3  10        3.29        2.35      1.06 o 
  -6   3  10        2.15        1.12      0.99 o 
  -5   3  10        4.46        6.60      1.12 o 
  -4   3  10      160.42      176.15      4.02 o 
  -3   3  10      189.23      214.38      4.37 o 
  -2   3  10      103.65      111.75      3.27 o 
  -1   3  10        0.17        2.14      2.70 o 
   0   3  10        0.07       -1.77      1.25 o 
   1   3  10       18.61       22.05      2.30 o 
   2   3  10      134.95      132.11      4.52 o 
   3   3  10        4.20        2.57      1.60 o 
   4   3  10        0.00        0.22      1.40 o 
   5   3  10       38.66       36.99      2.81 o 
   6   3  10       55.50       51.49      3.15 o 
   7   3  10        5.26        3.28      1.77 o 
   8   3  10        4.11        5.73      1.66 o 
   9   3  10       19.98       22.48      5.16 o 
  10   3  10        0.01        1.36      1.53 o 
  11   3  10        3.47        3.58      1.68 o 
 -12   4  10        7.08       10.19      2.68 o 
 -11   4  10       14.36       10.51      2.60 o 
 -10   4  10       10.90        8.85      2.48 o 
  -9   4  10       50.24       49.67      3.98 o 
  -8   4  10      113.87      118.43      4.42 o 
  -7   4  10        7.51        8.57      3.01 o 
  -6   4  10        0.04       -2.06      1.37 o 
  -5   4  10        0.03       -0.62      1.12 o 
  -4   4  10        8.97        7.04      1.65 o 
  -3   4  10       63.52       64.43      5.16 o 
  -2   4  10       58.02       55.07      3.38 o 
  -1   4  10       37.89       40.30      3.09 o 
   0   4  10        0.84        0.48      1.56 o 
   1   4  10      144.62      151.92      5.21 o 
   2   4  10      107.66      102.99      5.28 o 
   3   4  10        1.32        0.03      1.65 o 
   4   4  10       20.14       19.08      3.10 o 
   5   4  10       15.85       20.33      2.55 o 
   6   4  10        8.37        7.22      2.00 o 
   7   4  10       15.82       12.68      2.26 o 
   8   4  10       14.06       16.43      2.42 o 
  -5   5  10        1.52        1.11      1.89 o 
  -4   5  10        9.38        8.13      2.75 o 
  -3   5  10        0.00       -2.87      3.23 o 
  -2   5  10        3.25       -0.65      3.45 o 
  -1   5  10       11.51       15.50      4.60 o 
   0   5  10        0.20        0.67      3.74 o 
   1   5  10       38.90       44.27      3.52 o 
 -16   1  11        6.03        7.07      1.57 o 
 -15   1  11       53.62       60.66      3.84 o 
 -14   1  11       61.16       62.34      2.74 o 
 -13   1  11       10.85       11.85      1.58 o 
 -12   1  11        0.63        1.70      1.14 o 
 -11   1  11        1.62        1.07      1.05 o 
 -10   1  11        0.01        0.36      1.13 o 
  -9   1  11       52.56       49.29      3.24 o 
  -8   1  11       82.78       91.22      3.88 o 
  -7   1  11       35.77       41.28      3.00 o 
  -6   1  11      106.30      112.05      4.13 o 
  -5   1  11      304.69      301.69      6.47 o 
  -4   1  11       13.69       14.77      1.55 o 
  -3   1  11      141.20      148.38      5.23 o 
  -2   1  11      160.29      170.61      3.68 o 
  -1   1  11        4.10        1.02      1.10 o 
   0   1  11       32.70       36.75      2.01 o 
   1   1  11      124.49      123.38      3.20 o 
   2   1  11        0.28        1.26      1.02 o 
   3   1  11       87.68       79.16      2.62 o 
   4   1  11       31.43       32.29      1.95 o 
   5   1  11        4.23        3.24      1.15 o 
   6   1  11      162.01      161.21      3.79 o 
   7   1  11        0.43       -0.66      0.96 o 
   8   1  11       25.51       31.71      2.08 o 
   9   1  11        0.14       -0.47      1.04 o 
  10   1  11      158.49      156.90      3.99 o 
  11   1  11       84.60       88.19      3.09 o 
  12   1  11        7.40        6.64      1.44 o 
 -15   2  11       16.98       20.72      2.03 o 
 -14   2  11        8.66        8.90      1.60 o 
 -13   2  11        6.56        5.11      1.43 o 
 -12   2  11       47.29       56.10      2.59 o 
 -11   2  11      158.05      158.45      3.84 o 
 -10   2  11      195.37      201.63      4.21 o 
  -9   2  11      120.82      134.05      3.43 o 
  -8   2  11       33.99       37.83      2.92 o 
  -7   2  11       36.86       39.21      6.99 o 
  -6   2  11        3.28        3.18      1.64 o 
  -5   2  11       15.26       14.24      1.62 o 
  -4   2  11        3.13        3.09      1.30 o 
  -3   2  11       14.17       16.28      1.67 o 
  -2   2  11        0.00       -0.30      1.09 o 
  -1   2  11      160.45      154.68      3.64 o 
   0   2  11      149.50      153.33      3.65 o 
   1   2  11       17.32       22.06      1.77 o 
   2   2  11       20.12       21.03      3.76 o 
   3   2  11        0.16       -0.33      0.92 o 
   4   2  11       44.71       51.17      2.30 o 
   5   2  11      158.79      163.70      3.86 o 
   6   2  11       97.20       96.34      6.31 o 
   7   2  11        4.12        1.79      1.48 o 
   8   2  11       82.22       87.77      3.88 o 
   9   2  11       17.35       16.42      2.19 o 
  10   2  11        1.58        2.41      1.61 o 
  11   2  11       27.30       30.38      2.71 o 
 -13   3  11       32.42       34.06      2.38 o 
 -12   3  11       16.61       22.05      2.04 o 
 -11   3  11        3.82        4.34      1.39 o 
 -10   3  11        1.32        1.82      1.24 o 
  -9   3  11        0.68        0.66      1.14 o 
  -8   3  11       19.83       18.36      2.38 o 
  -7   3  11      167.85      159.81      5.41 o 
  -6   3  11        4.55        7.59      1.62 o 
  -5   3  11       54.61       53.59      2.63 o 
  -4   3  11      262.15      258.16      6.40 o 
  -3   3  11        1.74        0.97      1.26 o 
  -2   3  11      113.96      109.42     10.92 o 
  -1   3  11       54.17       57.06      3.30 o 
   0   3  11       33.64       32.26      2.68 o 
   1   3  11      128.83      121.00      4.43 o 
   2   3  11        7.65        7.40      1.88 o 
   3   3  11        0.04       -1.49      0.99 o 
   4   3  11       21.71       24.06      2.48 o 
   5   3  11        0.00        0.21      1.47 o 
   6   3  11        5.41        7.12      2.53 o 
   7   3  11        7.45        7.81      1.90 o 
   8   3  11       15.24       13.40      2.10 o 
   9   3  11       12.59       12.12      2.10 o 
 -10   4  11        0.05        1.78      2.10 o 
  -9   4  11        0.23        1.95      1.93 o 
  -8   4  11        0.28        0.99      1.83 o 
  -7   4  11        2.23        1.81      3.49 o 
  -6   4  11        1.06        1.49      1.94 o 
  -5   4  11       51.21       57.39      3.55 o 
  -4   4  11       10.76       11.90      2.39 o 
  -3   4  11        0.28       -0.90      1.55 o 
  -2   4  11        0.56        1.26      2.94 o 
  -1   4  11        2.04       -2.02      1.34 o 
   0   4  11       14.74       17.48      3.30 o 
   1   4  11       42.39       54.11      6.15 o 
   2   4  11       93.44       98.05      5.98 o 
   3   4  11        6.25        4.11      1.94 o 
   4   4  11        1.28        2.06      1.83 o 
   5   4  11       11.32       13.64      3.06 o 
   6   4  11        0.07        1.09      1.68 o 
 -15   0  12       26.13       25.45      4.29 o 
 -14   0  12       52.24       59.77      5.62 o 
 -13   0  12       61.65       62.52      5.69 o 
 -12   0  12        5.38        8.53      3.18 o 
 -11   0  12       38.80       40.15      4.65 o 
 -10   0  12       40.73       41.65      4.58 o 
  -9   0  12       51.17       61.07      5.23 o 
  -8   0  12        0.67        0.41      2.29 o 
  -7   0  12       14.90       11.23      3.08 o 
  -6   0  12      305.87      298.93      9.62 o 
  -5   0  12        0.07        2.12      2.29 o 
  -4   0  12       10.13        5.76      2.58 o 
  -3   0  12       20.29       20.92      3.33 o 
  -2   0  12      775.03      727.21     21.92 o 
  -1   0  12       81.14       72.42      8.18 o 
   0   0  12        7.61        6.40      2.93 o 
   1   0  12      171.73      168.87      4.53 o 
   2   0  12      306.42      297.27      6.12 o 
   3   0  12        9.42        7.62      1.82 o 
   4   0  12       11.59       12.07      1.73 o 
   5   0  12       19.55       20.64      2.09 o 
   6   0  12       16.92       22.44      1.98 o 
   7   0  12       24.48       18.79      2.14 o 
   8   0  12      124.86      116.85      5.11 o 
   9   0  12        0.27        1.59      1.39 o 
  10   0  12      199.34      214.73      5.93 o 
  11   0  12        7.10        3.81      2.31 o 
 -15   1  12        1.71       -0.59      1.20 o 
 -14   1  12        0.47        1.48      1.73 o 
 -13   1  12        1.33        1.57      1.83 o 
 -12   1  12        0.13       -2.39      1.59 o 
 -11   1  12        6.10        6.48      1.99 o 
 -10   1  12        3.02        2.76      1.76 o 
  -9   1  12        1.94        1.02      2.46 o 
  -8   1  12       19.45       15.24      2.36 o 
  -7   1  12      102.57      102.78      4.18 o 
  -6   1  12      220.19      216.37      5.79 o 
  -5   1  12       44.40       47.54      3.16 o 
  -4   1  12       15.29       15.25      2.17 o 
  -3   1  12        1.36        1.64      1.65 o 
  -2   1  12      181.47      177.51      5.31 o 
  -1   1  12       80.50       72.39      2.64 o 
   0   1  12        1.49        2.75      1.72 o 
   1   1  12       27.55       27.79      1.88 o 
   2   1  12       13.84       10.09      1.42 o 
   3   1  12        2.94        1.82      1.13 o 
   4   1  12       24.14       25.25      1.86 o 
   5   1  12       45.05       47.61      2.34 o 
   6   1  12        0.01        1.27      1.11 o 
   7   1  12       14.30       12.30      1.57 o 
   8   1  12        5.57        6.87      1.41 o 
   9   1  12       42.15       45.19      2.46 o 
  10   1  12        9.57        9.95      1.55 o 
  11   1  12       43.80       43.95      2.54 o 
 -14   2  12        6.58        9.15      1.70 o 
 -13   2  12       10.46       10.27      2.23 o 
 -12   2  12        2.05        4.45      1.98 o 
 -11   2  12       14.16       19.43      2.64 o 
 -10   2  12        4.53        4.70      1.95 o 
  -9   2  12       24.33       20.51      2.57 o 
  -8   2  12        0.04        0.91      1.63 o 
  -7   2  12       11.71        8.03      2.77 o 
  -6   2  12        2.17        0.15      1.53 o 
  -5   2  12       60.19       54.10      3.22 o 
  -4   2  12       19.60       20.73      1.83 o 
  -3   2  12      131.32      127.44      4.79 o 
  -2   2  12        5.65        8.76      1.48 o 
  -1   2  12       22.13       26.19      2.74 o 
   0   2  12       24.82       23.22      1.86 o 
   1   2  12        1.38       -1.18      0.97 o 
   2   2  12        0.70        1.50      1.11 o 
   3   2  12        1.10        1.53      1.13 o 
   4   2  12        9.72        9.18      1.49 o 
   5   2  12        0.08       -0.59      1.06 o 
   6   2  12        3.48        1.24      1.41 o 
   7   2  12        3.95        2.97      2.54 o 
   8   2  12        7.14        6.07      2.19 o 
   9   2  12        5.21        6.56      2.16 o 
 -11   3  12        1.99        5.92      2.07 o 
 -10   3  12        0.60        1.26      1.73 o 
  -9   3  12       16.61       14.81      2.33 o 
  -8   3  12       13.58       18.44      2.43 o 
  -7   3  12       27.36       39.10      3.06 o 
  -6   3  12       40.15       46.29      4.36 o 
  -5   3  12        1.71        3.35      1.42 o 
  -4   3  12       34.78       41.77      2.44 o 
  -3   3  12       17.76       18.80      2.37 o 
  -2   3  12        6.04        3.76      1.74 o 
  -1   3  12        2.93        5.41      1.84 o 
   0   3  12        9.81       12.74      2.13 o 
   1   3  12        8.59        7.57      1.84 o 
   2   3  12        7.18        7.44      1.86 o 
   3   3  12       13.84       12.61      1.77 o 
   4   3  12        1.23        0.58      1.56 o 
   5   3  12        1.07        1.05      2.52 o 
   6   3  12        8.25        5.46      1.84 o 
   7   3  12       17.00       23.33      6.01 o 
  -6   4  12        1.28        1.67      1.84 o 
  -5   4  12        1.27        2.31      1.87 o 
  -4   4  12        3.81        2.34      1.85 o 
  -3   4  12        9.01       12.00      2.31 o 
  -2   4  12       17.11       14.50      2.40 o 
  -1   4  12       12.31       15.00      2.40 o 
   0   4  12       25.33       27.88      2.84 o 
   1   4  12       20.10       21.15      2.91 o 
   2   4  12        3.27        1.43      2.96 o 
 -13   1  13        3.06        3.67      2.08 o 
 -12   1  13        2.36        2.11      1.89 o 
 -11   1  13        4.53        5.91      2.78 o 
 -10   1  13       68.39       76.20      4.08 o 
  -9   1  13      105.12      112.60      4.70 o 
  -8   1  13       43.87       55.89      3.64 o 
  -7   1  13       27.55       31.32      2.95 o 
  -6   1  13        8.75        3.88      1.86 o 
  -5   1  13        1.10        0.76      1.58 o 
  -4   1  13        0.32       -0.30      1.52 o 
  -3   1  13       10.65       10.08      1.93 o 
  -2   1  13       92.42       93.14      3.06 o 
  -1   1  13        2.01        2.25      1.17 o 
   0   1  13       28.64       31.12      2.05 o 
   1   1  13        0.36        0.88      1.09 o 
   2   1  13      141.47      141.13      5.84 o 
   3   1  13       26.47       24.97      1.94 o 
   4   1  13        1.97        0.11      1.10 o 
   5   1  13        9.32        8.83      1.48 o 
   6   1  13       20.23       20.16      1.62 o 
   7   1  13       12.47       11.75      1.84 o 
   8   1  13       17.24       14.43      2.17 o 
   9   1  13        4.65        1.31      1.19 o 
 -12   2  13        9.18        7.05      2.30 o 
 -11   2  13       36.82       50.93     12.40 o 
 -10   2  13        0.33        1.92      1.81 o 
  -9   2  13        3.44        3.86      2.07 o 
  -8   2  13        0.17        0.32      1.73 o 
  -7   2  13        0.22       -0.87      1.51 o 
  -6   2  13       14.70       17.04      2.42 o 
  -5   2  13       41.76       39.18      3.04 o 
  -4   2  13        1.03        1.85      2.12 o 
  -3   2  13       39.62       44.73      3.07 o 
  -2   2  13       30.44       30.62      2.81 o 
  -1   2  13       11.45       12.87      1.65 o 
   0   2  13       45.95       51.19      2.52 o 
   1   2  13        7.65       10.00      1.51 o 
   2   2  13       36.42       37.40      3.03 o 
   3   2  13       73.93       74.47      3.61 o 
   4   2  13       26.53       23.96      2.51 o 
   5   2  13        5.91        4.69      1.75 o 
   6   2  13        4.06        3.27      1.59 o 
   7   2  13        0.16       -0.86      1.35 o 
  -8   3  13        5.24        7.00      2.06 o 
  -7   3  13        3.28        5.14      1.87 o 
  -6   3  13       12.81       14.17      2.32 o 
  -5   3  13       16.79       23.26      3.69 o 
  -4   3  13       23.75       18.72      2.43 o 
  -3   3  13        1.82        4.11      1.79 o 
  -2   3  13        2.31        0.52      1.58 o 
  -1   3  13        3.79        2.08      1.71 o 
   0   3  13        4.92        5.51      1.86 o 
   1   3  13        1.37        0.72      1.48 o 
   2   3  13        2.38        3.15      1.65 o 
   3   3  13        2.59        2.45      2.29 o 
   4   3  13        1.35        0.56      1.68 o 
 -11   0  14        0.17        4.63      2.94 o 
 -10   0  14       32.39       41.38      5.01 o 
  -9   0  14        6.53        6.80      3.13 o 
  -8   0  14        0.81        1.01      2.72 o 
  -7   0  14       25.31       24.05      4.02 o 
  -6   0  14       50.49       52.85      5.09 o 
  -5   0  14       60.34       54.01      5.09 o 
  -4   0  14      197.37      174.08      7.81 o 
  -3   0  14       36.10       42.42      4.58 o 
  -2   0  14        0.12       -1.83      2.02 o 
  -1   0  14        5.47        0.14      2.17 o 
   0   0  14        0.39        2.63      1.42 o 
   1   0  14       54.86       50.08      4.06 o 
   2   0  14       29.50       37.33      3.45 o 
   3   0  14        0.17       -1.31      1.29 o 
   4   0  14       13.59       18.34      2.21 o 
   5   0  14        5.86        8.08      1.82 o 
   6   0  14       16.48       11.94      2.05 o 
 -11   1  14        1.32        4.53      2.13 o 
 -10   1  14       18.03       18.58      2.73 o 
  -9   1  14        1.13        0.34      1.79 o 
  -8   1  14        4.59        1.98      1.89 o 
  -7   1  14       38.14       41.56      3.35 o 
  -6   1  14       16.36       16.01      3.10 o 
  -5   1  14        3.92        4.47      1.85 o 
  -4   1  14        2.07        4.90      1.83 o 
  -3   1  14        0.45        2.08      3.72 o 
  -2   1  14        0.76        3.30      1.62 o 
  -1   1  14        5.19        4.03      1.32 o 
   0   1  14       21.44       18.27      1.82 o 
   1   1  14        3.27        2.82      1.28 o 
   2   1  14        0.66       -0.30      1.11 o 
   3   1  14        0.13        1.56      1.21 o 
   4   1  14       31.81       37.78      3.64 o 
   5   1  14        8.85        9.26      1.56 o 
   6   1  14        0.02        1.36      1.25 o 
  -9   2  14       10.40        6.73      4.36 o 
  -8   2  14        9.06        7.92      2.16 o 
  -7   2  14        0.00        1.03      1.73 o 
  -6   2  14       22.00       28.77      2.92 o 
  -5   2  14        6.92       14.22      2.34 o 
  -4   2  14       14.46       20.87      2.86 o 
  -3   2  14        1.43        1.43      1.60 o 
  -2   2  14       18.49       20.39      2.83 o 
  -1   2  14        0.44        1.76      1.27 o 
   0   2  14       27.23       25.55      2.06 o 
   1   2  14        0.15        0.61      1.17 o 
   2   2  14       10.04       10.34      1.59 o 
   3   2  14       11.06       14.27      5.37 o 
   4   2  14       12.92       15.02      2.21 o 
  -6   1  15        8.25       11.16      3.13 o 
  -5   1  15        4.05        1.25      1.76 o 
  -4   1  15        4.41        3.05      2.55 o 
  -3   1  15       20.59       24.14      2.78 o 
  -2   1  15        0.85       -0.97      1.53 o 
  -1   1  15       10.88        7.76      2.02 o 
   0   1  15       84.84       87.01      3.21 o 
   1   1  15        2.54        2.58      1.32 o 
                                                 
